# Supplementary material for: Taxonomic structure and functional association of foxtail millet root microbiome
Source: Gigascience. 2017 Sep 5;6(10):1–12. doi: 10.1093/gigascience/gix089 (PMC7059795; doi:10.1093/gigascience/gix089)
Supplement: gix089_Supplementary_Data [file gix089_supplementary_data.zip]

Archive with 10 entries (10 files):
- Figure S1.pdf
- Figure S2.pdf
- Figure S3.pdf
- Table S1.xls
- Table S2.xls
- Table S3.rar
- Table S4.xlsx
- Table S5.docx
- Table S6.docx
- Table S7.docx
