# Supplementary material for: Taxonomic structure and functional association of foxtail millet root microbiome
Source: Gigascience. 2017 Sep 5;6(10):1–12. doi: 10.1093/gigascience/gix089 (PMC7059795; doi:10.1093/gigascience/gix089)
Supplement: gix089_Supplementary_Data [file gix089_supplementary_data.zip › Table S1.xls]

## Sheet: TableS1
Table S1 Information of bulk soil, rhizosphere soil and rizhoplane samples and foxtail millet accessions in Yangling and Zhangjiakou
Sample ID	Cultivar of foxtail millet	Location	Compartment	Number
YL.BS.B1	/	Yangling	Bulk soil	8
YL.BS.B2		Yangling
YL.BS.B3		Yangling
YL.BS.B4		Yangling
YL.BS.B5		Yangling
YL.BS.B6		Yangling
YL.BS.B7		Yangling
YL.BS.B8		Yangling
ZJK.BS.B1		Zhangjiakou	Bulk soil	8
ZJK.BS.B2		Zhangjiakou
ZJK.BS.B3		Zhangjiakou
ZJK.BS.B4		Zhangjiakou
ZJK.BS.B5		Zhangjiakou
ZJK.BS.B6		Zhangjiakou
ZJK.BS.B7		Zhangjiakou
ZJK.BS.B8		Zhangjiakou
YL.RS.127	Lujiaobai	Yangling	Rhizosphere soil	1
YL.RP.127		Yangling	Rhizoplane	1
YL.RS.71	60tianhuanjia	Yangling	Rhizosphere soil	1
YL.RP.71	#N/A	Yangling	Rhizoplane	1
YL.RS.1481	Dayehuang	Yangling	Rhizosphere soil	1
YL.RP.1481	#N/A	Yangling	Rhizoplane	1
YL.RS.1488	Heigu	Yangling	Rhizosphere soil	1
YL.RP.1488	#N/A	Yangling	Rhizoplane	1
YL.RS.1050	Maomiao	Yangling	Rhizosphere soil	1
YL.RP.1050	#N/A	Yangling	Rhizoplane	1
YL.RS.560	Zhushahong	Yangling	Rhizosphere soil	1
YL.RP.560	#N/A	Yangling	Rhizoplane	1
YL.RS.1178	Xiaojingzhougu	Yangling	Rhizosphere soil	1
YL.RP.1178	#N/A	Yangling	Rhizoplane	1
YL.RS.1387	Xiaojinzhui	Yangling	Rhizosphere soil	1
YL.RP.1387	#N/A	Yangling	Rhizoplane	1
YL.RS.512	Sunjiagu	Yangling	Rhizosphere soil	1
YL.RP.512	#N/A	Yangling	Rhizoplane	1
YL.RS.463	Yicunhong	Yangling	Rhizosphere soil	1
YL.RP.463	#N/A	Yangling	Rhizoplane	1
YL.RS.458	Banmaogu	Yangling	Rhizosphere soil	1
YL.RP.458	#N/A	Yangling	Rhizoplane	1
YL.RS.451	Badanzhun	Yangling	Rhizosphere soil	1
YL.RP.451	#N/A	Yangling	Rhizoplane	1
YL.RS.Si067	Si067	Yangling	Rhizosphere soil	1
YL.RP.Si067		Yangling	Rhizoplane	1
YL.RS.Si004	Si004	Yangling	Rhizosphere soil	1
YL.RP.Si004		Yangling	Rhizoplane	1
YL.RS.454	Yan15	Yangling	Rhizosphere soil	1
YL.RP.454	#N/A	Yangling	Rhizoplane	1
YL.RS.1364	Jiangxicao	Yangling	Rhizosphere soil	1
YL.RP.1364	#N/A	Yangling	Rhizoplane	1
YL.RS.1363	Shengtouzi	Yangling	Rhizosphere soil	1
YL.RP.1363	#N/A	Yangling	Rhizoplane	1
YL.RS.634	Yibajian	Yangling	Rhizosphere soil	1
YL.RP.634	#N/A	Yangling	Rhizoplane	1
YL.RS.1109	Baicaogu	Yangling	Rhizosphere soil	1
YL.RP.1109	#N/A	Yangling	Rhizoplane	1
YL.RS.578	Datonghuang	Yangling	Rhizosphere soil	1
YL.RP.578	#N/A	Yangling	Rhizoplane	1
YL.RS.695	Pingyoubai	Yangling	Rhizosphere soil	1
YL.RP.695	#N/A	Yangling	Rhizoplane	1
YL.RS.978	Longzhua	Yangling	Rhizosphere soil	1
YL.RP.978	#N/A	Yangling	Rhizoplane	1
YL.RS.742	Shinong3hao	Yangling	Rhizosphere soil	1
YL.RP.742	#N/A	Yangling	Rhizoplane	1
YL.RS.378	Dajiugenqi	Yangling	Rhizosphere soil	1
YL.RP.378	#N/A	Yangling	Rhizoplane	1
YL.RS.325	Hongmiaoyaziju	Yangling	Rhizosphere soil	1
YL.RP.325	#N/A	Yangling	Rhizoplane	1
YL.RS.29	Liulengzi	Yangling	Rhizosphere soil	1
YL.RP.29	#N/A	Yangling	Rhizoplane	1
YL.RS.889	Huangguzi	Yangling	Rhizosphere soil	1
YL.RP.889	#N/A	Yangling	Rhizoplane	1
YL.RS.350	Qingmiaohuangzhangu	Yangling	Rhizosphere soil	1
YL.RP.350	#N/A	Yangling	Rhizoplane	1
YL.RS.Si183	Si183	Yangling	Rhizosphere soil	1
YL.RP.Si183		Yangling	Rhizoplane	1
YL.RS.1233	Dingxijiangshengtou	Yangling	Rhizosphere soil	1
YL.RP.1233	#N/A	Yangling	Rhizoplane	1
YL.RS.540	Bailuhuang	Yangling	Rhizosphere soil	1
YL.RP.540	#N/A	Yangling	Rhizoplane	1
YL.RS.58	Hongmiaoxiaoganjian	Yangling	Rhizosphere soil	1
YL.RP.58	#N/A	Yangling	Rhizoplane	1
YL.RS.1615	Xiaoqinggu	Yangling	Rhizosphere soil	1
YL.RP.1615	#N/A	Yangling	Rhizoplane	1
YL.RS.1162	Huangrangu	Yangling	Rhizosphere soil	1
YL.RP.1162	#N/A	Yangling	Rhizoplane	1
YL.RS.684	Zidatongbai	Yangling	Rhizosphere soil	1
YL.RP.684	#N/A	Yangling	Rhizoplane	1
YL.RS.211	Shanxibai	Yangling	Rhizosphere soil	1
YL.RP.211	#N/A	Yangling	Rhizoplane	1
YL.RS.153	Maomaoliang	Yangling	Rhizosphere soil	1
YL.RP.153	#N/A	Yangling	Rhizoplane	1
YL.RS.76	Zhushizhangu	Yangling	Rhizosphere soil	1
YL.RP.76	#N/A	Yangling	Rhizoplane	1
YL.RS.311	Hongzhangu	Yangling	Rhizosphere soil	1
YL.RP.311	#N/A	Yangling	Rhizoplane	1
YL.RS.982	Jinxiangyu	Yangling	Rhizosphere soil	1
YL.RP.982	#N/A	Yangling	Rhizoplane	1
YL.RS.571	Dongbeidabai	Yangling	Rhizosphere soil	1
YL.RP.571	#N/A	Yangling	Rhizoplane	1
YL.RS.1214	Haiqujinhuang	Yangling	Rhizosphere soil	1
YL.RP.1214	#N/A	Yangling	Rhizoplane	1
YL.RS.1190	Dingxidahuanggu	Yangling	Rhizosphere soil	1
YL.RP.1190	#N/A	Yangling	Rhizoplane	1
YL.RS.917	Dalihuang	Yangling	Rhizosphere soil	1
YL.RP.917	#N/A	Yangling	Rhizoplane	1
YL.RS.495	Yanpibao	Yangling	Rhizosphere soil	1
YL.RP.495	#N/A	Yangling	Rhizoplane	1
YL.RS.1345	Pishenggu	Yangling	Rhizosphere soil	1
YL.RP.1345	#N/A	Yangling	Rhizoplane	1
YL.RS.1171	Huangmaogu	Yangling	Rhizosphere soil	1
YL.RP.1171	#N/A	Yangling	Rhizoplane	1
YL.RS.1123	Damaoliang	Yangling	Rhizosphere soil	1
YL.RP.1123	#N/A	Yangling	Rhizoplane	1
YL.RS.1322	Zhangu	Yangling	Rhizosphere soil	1
YL.RP.1322	#N/A	Yangling	Rhizoplane	1
YL.RS.992	Dalibai	Yangling	Rhizosphere soil	1
YL.RP.992	#N/A	Yangling	Rhizoplane	1
YL.RS.Si168	Si168	Yangling	Rhizosphere soil	1
YL.RP.Si168		Yangling	Rhizoplane	1
YL.RS.236	Dajinmiao	Yangling	Rhizosphere soil	1
YL.RP.236	#N/A	Yangling	Rhizoplane	1
YL.RS.706	Shuangguayin	Yangling	Rhizosphere soil	1
YL.RP.706	#N/A	Yangling	Rhizoplane	1
YL.RS.218	Qisishui	Yangling	Rhizosphere soil	1
YL.RP.218	#N/A	Yangling	Rhizoplane	1
YL.RS.14	Dawugu	Yangling	Rhizosphere soil	1
YL.RP.14	#N/A	Yangling	Rhizoplane	1
YL.RS.1172	Huangshagu	Yangling	Rhizosphere soil	1
YL.RP.1172	#N/A	Yangling	Rhizoplane	1
YL.RS.285	Zhanxiaobaimi	Yangling	Rhizosphere soil	1
YL.RP.285	#N/A	Yangling	Rhizoplane	1
YL.RS.234	Xiaolibaizhangu	Yangling	Rhizosphere soil	1
YL.RP.234	#N/A	Yangling	Rhizoplane	1
YL.RS.594	Baimiaogu	Yangling	Rhizosphere soil	1
YL.RP.594	#N/A	Yangling	Rhizoplane	1
YL.RS.1438	2142	Yangling	Rhizosphere soil	1
YL.RP.1438	#N/A	Yangling	Rhizoplane	1
YL.RS.1216	Haiqumaozhuagu	Yangling	Rhizosphere soil	1
YL.RP.1216	#N/A	Yangling	Rhizoplane	1
YL.RS.1135	Jinyanhao	Yangling	Rhizosphere soil	1
YL.RP.1135	#N/A	Yangling	Rhizoplane	1
YL.RS.1203	Jingninghuangdagu	Yangling	Rhizosphere soil	1
YL.RP.1203	#N/A	Yangling	Rhizoplane	1
YL.RS.96	Langweibaqing	Yangling	Rhizosphere soil	1
YL.RP.96	#N/A	Yangling	Rhizoplane	1
YL.RS.486	Xiaobacha	Yangling	Rhizosphere soil	1
YL.RP.486	#N/A	Yangling	Rhizoplane	1
YL.RS.160	Zigen	Yangling	Rhizosphere soil	1
YL.RP.160	#N/A	Yangling	Rhizoplane	1
YL.RS.Si255	Si255	Yangling	Rhizosphere soil	1
YL.RP.Si255		Yangling	Rhizoplane	1
YL.RS.Si058	Si058	Yangling	Rhizosphere soil	1
YL.RP.Si058		Yangling	Rhizoplane	1
YL.RS.569	Yingzhoubai	Yangling	Rhizosphere soil	1
YL.RP.569	#N/A	Yangling	Rhizoplane	1
YL.RS.8	Wuguzi	Yangling	Rhizosphere soil	1
YL.RP.8	#N/A	Yangling	Rhizoplane	1
YL.RS.98	Kaoshanhong	Yangling	Rhizosphere soil	1
YL.RP.98	#N/A	Yangling	Rhizoplane	1
YL.RS.1278	Maoweibagu	Yangling	Rhizosphere soil	1
YL.RP.1278	#N/A	Yangling	Rhizoplane	1
YL.RS.Si252	Si252	Yangling	Rhizosphere soil	1
YL.RP.Si252		Yangling	Rhizoplane	1
YL.RS.1381	Zhuganqing	Yangling	Rhizosphere soil	1
YL.RP.1381	#N/A	Yangling	Rhizoplane	1
YL.RS.43	Shengjin	Yangling	Rhizosphere soil	1
YL.RP.43	#N/A	Yangling	Rhizoplane	1
YL.RS.686	Honggu	Yangling	Rhizosphere soil	1
YL.RP.686	#N/A	Yangling	Rhizoplane	1
YL.RS.1396	Luohuahuang	Yangling	Rhizosphere soil	1
YL.RP.1396	#N/A	Yangling	Rhizoplane	1
YL.RS.943	Zaohuanggu	Yangling	Rhizosphere soil	1
YL.RP.943	#N/A	Yangling	Rhizoplane	1
YL.RS.288	Hongmiaoshengtou	Yangling	Rhizosphere soil	1
YL.RP.288	#N/A	Yangling	Rhizoplane	1
YL.RS.193	Lujiaobai	Yangling	Rhizosphere soil	1
YL.RP.193	#N/A	Yangling	Rhizoplane	1
YL.RS.119	Duangen	Yangling	Rhizosphere soil	1
YL.RP.119	#N/A	Yangling	Rhizoplane	1
YL.RS.Si264	Si264	Yangling	Rhizosphere soil	1
YL.RP.Si264		Yangling	Rhizoplane	1
YL.RS.180	Liangshidun	Yangling	Rhizosphere soil	1
YL.RP.180	#N/A	Yangling	Rhizoplane	1
YL.RS.1375	Qingmiaobocaigen	Yangling	Rhizosphere soil	1
YL.RP.1375	#N/A	Yangling	Rhizoplane	1
YL.RS.410	Wumingyihao	Yangling	Rhizosphere soil	1
YL.RP.410	#N/A	Yangling	Rhizoplane	1
YL.RS.246	Suzigu	Yangling	Rhizosphere soil	1
YL.RP.246	#N/A	Yangling	Rhizoplane	1
YL.RS.Si245	Si245	Yangling	Rhizosphere soil	1
YL.RP.Si245		Yangling	Rhizoplane	1
YL.RS.690	Honggu	Yangling	Rhizosphere soil	1
YL.RP.690	#N/A	Yangling	Rhizoplane	1
YL.RS.61	Hongzhangu	Yangling	Rhizosphere soil	1
YL.RP.61	#N/A	Yangling	Rhizoplane	1
YL.RS.1168	Xiaoheimaogu	Yangling	Rhizosphere soil	1
YL.RP.1168	#N/A	Yangling	Rhizoplane	1
YL.RS.1180	Baimaogu	Yangling	Rhizosphere soil	1
YL.RP.1180	#N/A	Yangling	Rhizoplane	1
YL.RS.Si179	Si179	Yangling	Rhizosphere soil	1
YL.RP.Si179		Yangling	Rhizoplane	1
YL.RS.430	Xiaozhuwei	Yangling	Rhizosphere soil	1
YL.RP.430	#N/A	Yangling	Rhizoplane	1
YL.RS.1185	Qiyuehuang	Yangling	Rhizosphere soil	1
YL.RP.1185	#N/A	Yangling	Rhizoplane	1
YL.RS.447	Yichihuang	Yangling	Rhizosphere soil	1
YL.RP.447	#N/A	Yangling	Rhizoplane	1
YL.RS.1446	Longzhuagu	Yangling	Rhizosphere soil	1
YL.RP.1446	#N/A	Yangling	Rhizoplane	1
YL.RS.Si037	Si037	Yangling	Rhizosphere soil	1
YL.RP.Si037		Yangling	Rhizoplane	1
YL.RS.415	Huangshenggu	Yangling	Rhizosphere soil	1
YL.RP.415	#N/A	Yangling	Rhizoplane	1
YL.RS.1315	Laizhuangzhibanyue	Yangling	Rhizosphere soil	1
YL.RP.1315	#N/A	Yangling	Rhizoplane	1
YL.RS.1130	Dahuanggu	Yangling	Rhizosphere soil	1
YL.RP.1130	#N/A	Yangling	Rhizoplane	1
YL.RS.189	Changboyanzhangu	Yangling	Rhizosphere soil	1
YL.RP.189	#N/A	Yangling	Rhizoplane	1
YL.RS.1292	Huangligu	Yangling	Rhizosphere soil	1
YL.RP.1292	#N/A	Yangling	Rhizoplane	1
YL.RS.1356	60tianhuancang	Yangling	Rhizosphere soil	1
YL.RP.1356	#N/A	Yangling	Rhizoplane	1
YL.RS.1153	Zhongweidabaigu	Yangling	Rhizosphere soil	1
YL.RP.1153	#N/A	Yangling	Rhizoplane	1
YL.RS.87	Qingmiaoguzi	Yangling	Rhizosphere soil	1
YL.RP.87	#N/A	Yangling	Rhizoplane	1
YL.RS.1458	Meiguohuang	Yangling	Rhizosphere soil	1
YL.RP.1458	#N/A	Yangling	Rhizoplane	1
YL.RS.Si231	Si231	Yangling	Rhizosphere soil	1
YL.RP.Si231		Yangling	Rhizoplane	1
YL.RS.444	Laohulu	Yangling	Rhizosphere soil	1
YL.RP.444	#N/A	Yangling	Rhizoplane	1
YL.RS.953	Caopi	Yangling	Rhizosphere soil	1
YL.RP.953	#N/A	Yangling	Rhizoplane	1
YL.RS.221	Xiaobaimi	Yangling	Rhizosphere soil	1
YL.RP.221	#N/A	Yangling	Rhizoplane	1
YL.RS.1336	Hongzhangu	Yangling	Rhizosphere soil	1
YL.RP.1336	#N/A	Yangling	Rhizoplane	1
YL.RS.39	Heiganjian	Yangling	Rhizosphere soil	1
YL.RP.39	#N/A	Yangling	Rhizoplane	1
YL.RS.1424	Manqiangta	Yangling	Rhizosphere soil	1
YL.RP.1424	#N/A	Yangling	Rhizoplane	1
YL.RS.558	Shiliuhuang	Yangling	Rhizosphere soil	1
YL.RP.558	#N/A	Yangling	Rhizoplane	1
YL.RS.417	Shayegu	Yangling	Rhizosphere soil	1
YL.RP.417	#N/A	Yangling	Rhizoplane	1
YL.RS.12	Maozhuazhan	Yangling	Rhizosphere soil	1
YL.RP.12	#N/A	Yangling	Rhizoplane	1
YL.RS.Si032	Si032	Yangling	Rhizosphere soil	1
YL.RP.Si032		Yangling	Rhizoplane	1
YL.RS.Si211	Si211	Yangling	Rhizosphere soil	1
YL.RP.Si211		Yangling	Rhizoplane	1
YL.RS.260	Huangniuyazizui	Yangling	Rhizosphere soil	1
YL.RP.260	#N/A	Yangling	Rhizoplane	1
YL.RS.573	Yanqi	Yangling	Rhizosphere soil	1
YL.RP.573	#N/A	Yangling	Rhizoplane	1
YL.RS.1084	Laolaibian	Yangling	Rhizosphere soil	1
YL.RP.1084	#N/A	Yangling	Rhizoplane	1
YL.RS.1144	Santoutuguzi	Yangling	Rhizosphere soil	1
YL.RP.1144	#N/A	Yangling	Rhizoplane	1
YL.RS.Si078	Si078	Yangling	Rhizosphere soil	1
YL.RP.Si078		Yangling	Rhizoplane	1
YL.RS.638	Bocaitui	Yangling	Rhizosphere soil	1
YL.RP.638	#N/A	Yangling	Rhizoplane	1
YL.RS.734	Xiaojigu	Yangling	Rhizosphere soil	1
YL.RP.734	#N/A	Yangling	Rhizoplane	1
YL.RS.1	Aijiewuguzi	Yangling	Rhizosphere soil	1
YL.RP.1	#N/A	Yangling	Rhizoplane	1
YL.RS.506	Ebaigu	Yangling	Rhizosphere soil	1
YL.RP.506	#N/A	Yangling	Rhizoplane	1
YL.RS.136	Dawugu	Yangling	Rhizosphere soil	1
YL.RP.136	#N/A	Yangling	Rhizoplane	1
YL.RS.116	Xiaobaimi	Yangling	Rhizosphere soil	1
YL.RP.116	#N/A	Yangling	Rhizoplane	1
YL.RS.Si198	Si198	Yangling	Rhizosphere soil	1
YL.RP.Si198		Yangling	Rhizoplane	1
YL.RS.1197	Shengtougu	Yangling	Rhizosphere soil	1
YL.RP.1197	#N/A	Yangling	Rhizoplane	1
YL.RS.144	Wugu	Yangling	Rhizosphere soil	1
YL.RP.144	#N/A	Yangling	Rhizoplane	1
YL.RS.1580	Zigenbai	Yangling	Rhizosphere soil	1
YL.RP.1580	#N/A	Yangling	Rhizoplane	1
YL.RS.Si213	Si213	Yangling	Rhizosphere soil	1
YL.RP.Si213		Yangling	Rhizoplane	1
YL.RS.661	Daqinggu	Yangling	Rhizosphere soil	1
YL.RP.661	#N/A	Yangling	Rhizoplane	1
YL.RS.1440	3366	Yangling	Rhizosphere soil	1
YL.RP.1440	#N/A	Yangling	Rhizoplane	1
YL.RS.1471	Daqinggu	Yangling	Rhizosphere soil	1
YL.RP.1471	#N/A	Yangling	Rhizoplane	1
YL.RS.Si020	Si020	Yangling	Rhizosphere soil	1
YL.RP.Si020		Yangling	Rhizoplane	1
YL.RS.906	Baisha	Yangling	Rhizosphere soil	1
YL.RP.906	#N/A	Yangling	Rhizoplane	1
YL.RS.1349	Dahuanggu	Yangling	Rhizosphere soil	1
YL.RP.1349	#N/A	Yangling	Rhizoplane	1
YL.RS.177	Banlidongshan	Yangling	Rhizosphere soil	1
YL.RP.177	#N/A	Yangling	Rhizoplane	1
YL.RS.678	Xinzhoubaigu	Yangling	Rhizosphere soil	1
YL.RP.678	#N/A	Yangling	Rhizoplane	1
YL.RS.373	Huangyousha	Yangling	Rhizosphere soil	1
YL.RP.373	#N/A	Yangling	Rhizoplane	1
YL.RS.Si155	Si155	Yangling	Rhizosphere soil	1
YL.RP.Si155		Yangling	Rhizoplane	1
YL.RS.1247	Huiningdabaishagu	Yangling	Rhizosphere soil	1
YL.RP.1247	#N/A	Yangling	Rhizoplane	1
YL.RS.205	Daqingmiao	Yangling	Rhizosphere soil	1
YL.RP.205	#N/A	Yangling	Rhizoplane	1
YL.RS.1309	Ermaogu	Yangling	Rhizosphere soil	1
YL.RP.1309	#N/A	Yangling	Rhizoplane	1
YL.RS.Si226	Si226	Yangling	Rhizosphere soil	1
YL.RP.Si226		Yangling	Rhizoplane	1
YL.RS.Si095	Si095	Yangling	Rhizosphere soil	1
YL.RP.Si095		Yangling	Rhizoplane	1
YL.RS.51	Qingmiaozhangu	Yangling	Rhizosphere soil	1
YL.RP.51	#N/A	Yangling	Rhizoplane	1
YL.RS.Si193	Si193	Yangling	Rhizosphere soil	1
YL.RP.Si193		Yangling	Rhizoplane	1
YL.RS.456	Dongbeidabaigu	Yangling	Rhizosphere soil	1
YL.RP.456	#N/A	Yangling	Rhizoplane	1
YL.RS.874	Baishagu	Yangling	Rhizosphere soil	1
YL.RP.874	#N/A	Yangling	Rhizoplane	1
YL.RS.Si224	Si224	Yangling	Rhizosphere soil	1
YL.RP.Si224		Yangling	Rhizoplane	1
YL.RS.975	Laolaibian	Yangling	Rhizosphere soil	1
YL.RP.975	#N/A	Yangling	Rhizoplane	1
YL.RS.1436	2176	Yangling	Rhizosphere soil	1
YL.RP.1436	#N/A	Yangling	Rhizoplane	1
YL.RS.Si106	Si106	Yangling	Rhizosphere soil	1
YL.RP.Si106		Yangling	Rhizoplane	1
YL.RS.Si008	Si008	Yangling	Rhizosphere soil	1
YL.RP.Si008		Yangling	Rhizoplane	1
YL.RS.1320	Jinmiaohuang	Yangling	Rhizosphere soil	1
YL.RP.1320	#N/A	Yangling	Rhizoplane	1
YL.RS.366	Qingmiaoyapoche	Yangling	Rhizosphere soil	1
YL.RP.366	#N/A	Yangling	Rhizoplane	1
YL.RS.1390	Eryangzisha	Yangling	Rhizosphere soil	1
YL.RP.1390	#N/A	Yangling	Rhizoplane	1
YL.RS.Si072	Si072	Yangling	Rhizosphere soil	1
YL.RP.Si072		Yangling	Rhizoplane	1
YL.RS.272	Hongmiaolama	Yangling	Rhizosphere soil	1
YL.RP.272	#N/A	Yangling	Rhizoplane	1
YL.RS.1469	Shengerjin	Yangling	Rhizosphere soil	1
YL.RP.1469	#N/A	Yangling	Rhizoplane	1
YL.RS.Si181	Si181	Yangling	Rhizosphere soil	1
YL.RP.Si181		Yangling	Rhizoplane	1
YL.RS.746	Risuierbaigu	Yangling	Rhizosphere soil	1
YL.RP.746	#N/A	Yangling	Rhizoplane	1
YL.RS.744	Huanong1hao	Yangling	Rhizosphere soil	1
YL.RP.744	#N/A	Yangling	Rhizoplane	1
YL.RS.20	Jinhuangmi	Yangling	Rhizosphere soil	1
YL.RP.20	#N/A	Yangling	Rhizoplane	1
YL.RS.888	Dalihuang	Yangling	Rhizosphere soil	1
YL.RP.888	#N/A	Yangling	Rhizoplane	1
YL.RS.633	Qitouhuang	Yangling	Rhizosphere soil	1
YL.RP.633	#N/A	Yangling	Rhizoplane	1
YL.RS.151	Xiaobaimiao	Yangling	Rhizosphere soil	1
YL.RP.151	#N/A	Yangling	Rhizoplane	1
YL.RS.468	Yulianggu	Yangling	Rhizosphere soil	1
YL.RP.468	#N/A	Yangling	Rhizoplane	1
YL.RS.1161	Hongrangu	Yangling	Rhizosphere soil	1
YL.RP.1161	#N/A	Yangling	Rhizoplane	1
YL.RS.Si188	Si188	Yangling	Rhizosphere soil	1
YL.RP.Si188		Yangling	Rhizoplane	1
YL.RS.700	Shengtougu	Yangling	Rhizosphere soil	1
YL.RP.700	#N/A	Yangling	Rhizoplane	1
YL.RS.287	Huangzhangu	Yangling	Rhizosphere soil	1
YL.RP.287	#N/A	Yangling	Rhizoplane	1
YL.RS.1019	Xiaobaisha	Yangling	Rhizosphere soil	1
YL.RP.1019	#N/A	Yangling	Rhizoplane	1
YL.RS.Si109	Si109	Yangling	Rhizosphere soil	1
YL.RP.Si109		Yangling	Rhizoplane	1
YL.RS.78	Erhuangmi	Yangling	Rhizosphere soil	1
YL.RP.78	#N/A	Yangling	Rhizoplane	1
YL.RS.475	Datougu	Yangling	Rhizosphere soil	1
YL.RP.475	#N/A	Yangling	Rhizoplane	1
YL.RS.1380	Dajinmiao	Yangling	Rhizosphere soil	1
YL.RP.1380	#N/A	Yangling	Rhizoplane	1
YL.RS.990	Dahuanggu	Yangling	Rhizosphere soil	1
YL.RP.990	#N/A	Yangling	Rhizoplane	1
YL.RS.413	Datiese	Yangling	Rhizosphere soil	1
YL.RP.413	#N/A	Yangling	Rhizoplane	1
YL.RS.294	Zasemaomaoshao	Yangling	Rhizosphere soil	1
YL.RP.294	#N/A	Yangling	Rhizoplane	1
YL.RS.349	Daxili	Yangling	Rhizosphere soil	1
YL.RP.349	#N/A	Yangling	Rhizoplane	1
YL.RS.1442	3422	Yangling	Rhizosphere soil	1
YL.RP.1442	#N/A	Yangling	Rhizoplane	1
YL.RS.1242	Huiningzhuyeqing	Yangling	Rhizosphere soil	1
YL.RP.1242	#N/A	Yangling	Rhizoplane	1
YL.RS.138	Dahuangmao	Yangling	Rhizosphere soil	1
YL.RP.138	#N/A	Yangling	Rhizoplane	1
YL.RS.1107	Xiaomajiangsheng	Yangling	Rhizosphere soil	1
YL.RP.1107	#N/A	Yangling	Rhizoplane	1
YL.RS.1208	Gushanggu	Yangling	Rhizosphere soil	1
YL.RP.1208	#N/A	Yangling	Rhizoplane	1
YL.RS.606	Yatache	Yangling	Rhizosphere soil	1
YL.RP.606	#N/A	Yangling	Rhizoplane	1
YL.RS.1383	Jigu	Yangling	Rhizosphere soil	1
YL.RP.1383	#N/A	Yangling	Rhizoplane	1
YL.RS.137	Heishatan	Yangling	Rhizosphere soil	1
YL.RP.137	#N/A	Yangling	Rhizoplane	1
YL.RS.1414	Zuantouzhan	Yangling	Rhizosphere soil	1
YL.RP.1414	#N/A	Yangling	Rhizoplane	1
YL.RS.Si084	Si084	Yangling	Rhizosphere soil	1
YL.RP.Si084		Yangling	Rhizoplane	1
YL.RS.1201	Pingliangbaishazhou	Yangling	Rhizosphere soil	1
YL.RP.1201	#N/A	Yangling	Rhizoplane	1
YL.RS.432	Balixiang	Yangling	Rhizosphere soil	1
YL.RP.432	#N/A	Yangling	Rhizoplane	1
YL.RS.1195	Huiningpixiangqi	Yangling	Rhizosphere soil	1
YL.RP.1195	#N/A	Yangling	Rhizoplane	1
YL.RS.17	Baimizhangu	Yangling	Rhizosphere soil	1
YL.RP.17	#N/A	Yangling	Rhizoplane	1
YL.RS.1327	Hongzhangu	Yangling	Rhizosphere soil	1
YL.RP.1327	#N/A	Yangling	Rhizoplane	1
YL.RS.708	Songlvgu	Yangling	Rhizosphere soil	1
YL.RP.708	#N/A	Yangling	Rhizoplane	1
YL.RS.Si114.1	Si114.1	Yangling	Rhizosphere soil	1
YL.RP.Si114.1		Yangling	Rhizoplane	1
YL.RS.710	Hongtuigu	Yangling	Rhizosphere soil	1
YL.RP.710	#N/A	Yangling	Rhizoplane	1
YL.RS.323	Bandaohei	Yangling	Rhizosphere soil	1
YL.RP.323	#N/A	Yangling	Rhizoplane	1
YL.RS.112	Changbobai	Yangling	Rhizosphere soil	1
YL.RP.112	#N/A	Yangling	Rhizoplane	1
YL.RS.545	Yuhuanggu	Yangling	Rhizosphere soil	1
YL.RP.545	#N/A	Yangling	Rhizoplane	1
YL.RS.Si248	Si248	Yangling	Rhizosphere soil	1
YL.RP.Si248		Yangling	Rhizoplane	1
YL.RS.187	Chengtuohuang	Yangling	Rhizosphere soil	1
YL.RP.187	#N/A	Yangling	Rhizoplane	1
YL.RS.588	Xiaohonggu	Yangling	Rhizosphere soil	1
YL.RP.588	#N/A	Yangling	Rhizoplane	1
YL.RS.646	Qingzhonghuang	Yangling	Rhizosphere soil	1
YL.RP.646	#N/A	Yangling	Rhizoplane	1
YL.RS.446	Hongmao(1)	Yangling	Rhizosphere soil	1
YL.RP.446	#N/A	Yangling	Rhizoplane	1
YL.RS.262	Ganjianhuang	Yangling	Rhizosphere soil	1
YL.RP.262	#N/A	Yangling	Rhizoplane	1
YL.RS.1283	Huanggu	Yangling	Rhizosphere soil	1
YL.RP.1283	#N/A	Yangling	Rhizoplane	1
YL.RS.1220	Gaolanhuanggu	Yangling	Rhizosphere soil	1
YL.RP.1220	#N/A	Yangling	Rhizoplane	1
YL.RS.1582	Erbaigu	Yangling	Rhizosphere soil	1
YL.RP.1582	#N/A	Yangling	Rhizoplane	1
YL.RS.1331	Baigansuidigu	Yangling	Rhizosphere soil	1
YL.RP.1331	#N/A	Yangling	Rhizoplane	1
YL.RS.1149	Zhongninghongnuogu	Yangling	Rhizosphere soil	1
YL.RP.1149	#N/A	Yangling	Rhizoplane	1
YL.RS.Si015	Si015	Yangling	Rhizosphere soil	1
YL.RP.Si015		Yangling	Rhizoplane	1
YL.RS.542	Longzhuahuang	Yangling	Rhizosphere soil	1
YL.RP.542	#N/A	Yangling	Rhizoplane	1
YL.RS.Si209	Si209	Yangling	Rhizosphere soil	1
YL.RP.Si209		Yangling	Rhizoplane	1
YL.RS.1305	Zigenhuang	Yangling	Rhizosphere soil	1
YL.RP.1305	#N/A	Yangling	Rhizoplane	1
YL.RS.Si146	Si146	Yangling	Rhizosphere soil	1
YL.RP.Si146		Yangling	Rhizoplane	1
YL.RS.Si064	Si064	Yangling	Rhizosphere soil	1
YL.RP.Si064		Yangling	Rhizoplane	1
YL.RS.1288	Dahuanggu	Yangling	Rhizosphere soil	1
YL.RP.1288	#N/A	Yangling	Rhizoplane	1
YL.RS.810	Xiaomaogu	Yangling	Rhizosphere soil	1
YL.RP.810	#N/A	Yangling	Rhizoplane	1
YL.RS.170	Guzi	Yangling	Rhizosphere soil	1
YL.RP.170	#N/A	Yangling	Rhizoplane	1
YL.RS.1238	Dingxixiaojinhuang	Yangling	Rhizosphere soil	1
YL.RP.1238	#N/A	Yangling	Rhizoplane	1
YL.RS.33	Bocaigen	Yangling	Rhizosphere soil	1
YL.RP.33	#N/A	Yangling	Rhizoplane	1
YL.RS.1587	Baigenhuang	Yangling	Rhizosphere soil	1
YL.RP.1587	#N/A	Yangling	Rhizoplane	1
YL.RS.660	Xiaozigu	Yangling	Rhizosphere soil	1
YL.RP.660	#N/A	Yangling	Rhizoplane	1
YL.RS.Si233	Si233	Yangling	Rhizosphere soil	1
YL.RP.Si233		Yangling	Rhizoplane	1
YL.RS.26	Babainian	Yangling	Rhizosphere soil	1
YL.RP.26	#N/A	Yangling	Rhizoplane	1
YL.RS.Si222	Si222	Yangling	Rhizosphere soil	1
YL.RP.Si222		Yangling	Rhizoplane	1
YL.RS.977	Hanbashi	Yangling	Rhizosphere soil	1
YL.RP.977	#N/A	Yangling	Rhizoplane	1
YL.RS.566	Kouwaibai	Yangling	Rhizosphere soil	1
YL.RP.566	#N/A	Yangling	Rhizoplane	1
YL.RS.255	Longzhuagu	Yangling	Rhizosphere soil	1
YL.RP.255	#N/A	Yangling	Rhizoplane	1
YL.RS.Si025	Si025	Yangling	Rhizosphere soil	1
YL.RP.Si025		Yangling	Rhizoplane	1
YL.RS.Si267	Si267	Yangling	Rhizosphere soil	1
YL.RP.Si267		Yangling	Rhizoplane	1
YL.RS.Si034	Si034	Yangling	Rhizosphere soil	1
YL.RP.Si034		Yangling	Rhizoplane	1
YL.RS.359	Qingmiaohuangzhangu	Yangling	Rhizosphere soil	1
YL.RP.359	#N/A	Yangling	Rhizoplane	1
YL.RS.182	Xiaobaimi	Yangling	Rhizosphere soil	1
YL.RP.182	#N/A	Yangling	Rhizoplane	1
YL.RS.1229	Dingxixiaolianggu	Yangling	Rhizosphere soil	1
YL.RP.1229	#N/A	Yangling	Rhizoplane	1
YL.RS.108	Zhanguzi	Yangling	Rhizosphere soil	1
YL.RP.108	#N/A	Yangling	Rhizoplane	1
YL.RS.604	Hainagen	Yangling	Rhizosphere soil	1
YL.RP.604	#N/A	Yangling	Rhizoplane	1
YL.RS.232	Tuzuizhangu	Yangling	Rhizosphere soil	1
YL.RP.232	#N/A	Yangling	Rhizoplane	1
YL.RS.815	Liezuizi	Yangling	Rhizosphere soil	1
YL.RP.815	#N/A	Yangling	Rhizoplane	1
YL.RS.671	Xiaoerhuanggu	Yangling	Rhizosphere soil	1
YL.RP.671	#N/A	Yangling	Rhizoplane	1
YL.RS.1338	Manqiangtazhangu	Yangling	Rhizosphere soil	1
YL.RP.1338	#N/A	Yangling	Rhizoplane	1
YL.RS.225	Xiaoqingmiao	Yangling	Rhizosphere soil	1
YL.RP.225	#N/A	Yangling	Rhizoplane	1
YL.RS.330	Qisuixiaoqinggu	Yangling	Rhizosphere soil	1
YL.RP.330	#N/A	Yangling	Rhizoplane	1
YL.RS.207	Ganfandan	Yangling	Rhizosphere soil	1
YL.RP.207	#N/A	Yangling	Rhizoplane	1
YL.RS.1447	Baishagu	Yangling	Rhizosphere soil	1
YL.RP.1447	#N/A	Yangling	Rhizoplane	1
YL.RS.142	Shanximi	Yangling	Rhizosphere soil	1
YL.RP.142	#N/A	Yangling	Rhizoplane	1
YL.RS.167	Xiaobaimi	Yangling	Rhizosphere soil	1
YL.RP.167	#N/A	Yangling	Rhizoplane	1
YL.RS.48	Xiaoaigen	Yangling	Rhizosphere soil	1
YL.RP.48	#N/A	Yangling	Rhizoplane	1
YL.RS.692	Xiaodagu	Yangling	Rhizosphere soil	1
YL.RP.692	#N/A	Yangling	Rhizoplane	1
YL.RS.1605	Dashanxihuang	Yangling	Rhizosphere soil	1
YL.RP.1605	#N/A	Yangling	Rhizoplane	1
YL.RS.Si097	Si097	Yangling	Rhizosphere soil	1
YL.RP.Si097		Yangling	Rhizoplane	1
YL.RS.Si114.3	Si114.3	Yangling	Rhizosphere soil	1
YL.RP.Si114.3		Yangling	Rhizoplane	1
YL.RS.969	Daobaqi	Yangling	Rhizosphere soil	1
YL.RP.969	#N/A	Yangling	Rhizoplane	1
YL.RS.1174	Queerliang	Yangling	Rhizosphere soil	1
YL.RP.1174	#N/A	Yangling	Rhizoplane	1
YL.RS.1076	Dajinmiao	Yangling	Rhizosphere soil	1
YL.RP.1076	#N/A	Yangling	Rhizoplane	1
YL.RS.Si059	Si059	Yangling	Rhizosphere soil	1
YL.RP.Si059		Yangling	Rhizoplane	1
YL.RS.449	Hongmao(2)	Yangling	Rhizosphere soil	1
YL.RP.449	#N/A	Yangling	Rhizoplane	1
YL.RS.274	Wuchibai	Yangling	Rhizosphere soil	1
YL.RP.274	#N/A	Yangling	Rhizoplane	1
YL.RS.1574	Dabaigu	Yangling	Rhizosphere soil	1
YL.RP.1574	#N/A	Yangling	Rhizoplane	1
YL.RS.877	Daobaqi	Yangling	Rhizosphere soil	1
YL.RP.877	#N/A	Yangling	Rhizoplane	1
YL.RS.659	Sanbianhua	Yangling	Rhizosphere soil	1
YL.RP.659	#N/A	Yangling	Rhizoplane	1
YL.RS.Si086	Si086	Yangling	Rhizosphere soil	1
YL.RP.Si086		Yangling	Rhizoplane	1
YL.RS.1141	Laolaibianguzi	Yangling	Rhizosphere soil	1
YL.RP.1141	#N/A	Yangling	Rhizoplane	1
YL.RS.1128	Sanbiangu	Yangling	Rhizosphere soil	1
YL.RP.1128	#N/A	Yangling	Rhizoplane	1
YL.RS.682	Zigangu	Yangling	Rhizosphere soil	1
YL.RP.682	#N/A	Yangling	Rhizoplane	1
YL.RS.353	Taohuabaigu	Yangling	Rhizosphere soil	1
YL.RP.353	#N/A	Yangling	Rhizoplane	1
YL.RS.Si250	Si250	Yangling	Rhizosphere soil	1
YL.RP.Si250		Yangling	Rhizoplane	1
YL.RS.1155	Huinongdabaitiao	Yangling	Rhizosphere soil	1
YL.RP.1155	#N/A	Yangling	Rhizoplane	1
YL.RS.946	Baicaopi	Yangling	Rhizosphere soil	1
YL.RP.946	#N/A	Yangling	Rhizoplane	1
YL.RS.250	Zhanbanyue	Yangling	Rhizosphere soil	1
YL.RP.250	#N/A	Yangling	Rhizoplane	1
YL.RS.1361	Wawali	Yangling	Rhizosphere soil	1
YL.RP.1361	#N/A	Yangling	Rhizoplane	1
YL.RS.501	Luoxuangu	Yangling	Rhizosphere soil	1
YL.RP.501	#N/A	Yangling	Rhizoplane	1
YL.RS.Si204	Si204	Yangling	Rhizosphere soil	1
YL.RP.Si204		Yangling	Rhizoplane	1
YL.RS.278	Qisibodi	Yangling	Rhizosphere soil	1
YL.RP.278	#N/A	Yangling	Rhizoplane	1
YL.RS.1617	Jiehuaqing	Yangling	Rhizosphere soil	1
YL.RP.1617	#N/A	Yangling	Rhizoplane	1
YL.RS.Si079	Si079	Yangling	Rhizosphere soil	1
YL.RP.Si079		Yangling	Rhizoplane	1
YL.RS.155	Bailisha	Yangling	Rhizosphere soil	1
YL.RP.155	#N/A	Yangling	Rhizoplane	1
YL.RS.130	Erhuangmi	Yangling	Rhizosphere soil	1
YL.RP.130	#N/A	Yangling	Rhizoplane	1
YL.RS.53	Erhandanzhangu	Yangling	Rhizosphere soil	1
YL.RP.53	#N/A	Yangling	Rhizoplane	1
YL.RS.387	Dongfangliang	Yangling	Rhizosphere soil	1
YL.RP.387	#N/A	Yangling	Rhizoplane	1
YL.RS.1373	Laoshuwei	Yangling	Rhizosphere soil	1
YL.RP.1373	#N/A	Yangling	Rhizoplane	1
YL.RS.1465	Jinmiaohuang	Yangling	Rhizosphere soil	1
YL.RP.1465	#N/A	Yangling	Rhizoplane	1
YL.RS.1302	Shibacha	Yangling	Rhizosphere soil	1
YL.RP.1302	#N/A	Yangling	Rhizoplane	1
YL.RS.1112	Qiguzi	Yangling	Rhizosphere soil	1
YL.RP.1112	#N/A	Yangling	Rhizoplane	1
YL.RS.1397	Laoyazui	Yangling	Rhizosphere soil	1
YL.RP.1397	#N/A	Yangling	Rhizoplane	1
YL.RS.1294	Zhuyeqing	Yangling	Rhizosphere soil	1
YL.RP.1294	#N/A	Yangling	Rhizoplane	1
YL.RS.461	Liuyuexian	Yangling	Rhizosphere soil	1
YL.RP.461	#N/A	Yangling	Rhizoplane	1
YL.RS.1426	Hongzhangu	Yangling	Rhizosphere soil	1
YL.RP.1426	#N/A	Yangling	Rhizoplane	1
YL.RS.1358	Shengtouzi	Yangling	Rhizosphere soil	1
YL.RP.1358	#N/A	Yangling	Rhizoplane	1
YL.RS.85	Hongzhangu	Yangling	Rhizosphere soil	1
YL.RP.85	#N/A	Yangling	Rhizoplane	1
YL.RS.1156	Helandahuanggu	Yangling	Rhizosphere soil	1
YL.RP.1156	#N/A	Yangling	Rhizoplane	1
YL.RS.1486	Xiaoqitou	Yangling	Rhizosphere soil	1
YL.RP.1486	#N/A	Yangling	Rhizoplane	1
YL.RS.276	Dabaigu	Yangling	Rhizosphere soil	1
YL.RP.276	#N/A	Yangling	Rhizoplane	1
YL.RS.102	Handagu	Yangling	Rhizosphere soil	1
YL.RP.102	#N/A	Yangling	Rhizoplane	1
YL.RS.520	Dasanqi	Yangling	Rhizosphere soil	1
YL.RP.520	#N/A	Yangling	Rhizoplane	1
YL.RS.Si195	Si195	Yangling	Rhizosphere soil	1
YL.RP.Si195		Yangling	Rhizoplane	1
YL.RS.532	Longzhuagu	Yangling	Rhizosphere soil	1
YL.RP.532	#N/A	Yangling	Rhizoplane	1
YL.RS.1218	Shanxidajinhuang	Yangling	Rhizosphere soil	1
YL.RP.1218	#N/A	Yangling	Rhizoplane	1
YL.RS.55	Maomaohuang	Yangling	Rhizosphere soil	1
YL.RP.55	#N/A	Yangling	Rhizoplane	1
YL.RS.1404	Baidianzi	Yangling	Rhizosphere soil	1
YL.RP.1404	#N/A	Yangling	Rhizoplane	1
YL.RS.Si258	Si258	Yangling	Rhizosphere soil	1
YL.RP.Si258		Yangling	Rhizoplane	1
YL.RS.57	Maozhuazhangu	Yangling	Rhizosphere soil	1
YL.RP.57	#N/A	Yangling	Rhizoplane	1
YL.RS.259	Erhuangmi	Yangling	Rhizosphere soil	1
YL.RP.259	#N/A	Yangling	Rhizoplane	1
YL.RS.Si041	Si041	Yangling	Rhizosphere soil	1
YL.RP.Si041		Yangling	Rhizoplane	1
YL.RS.424	Pingranggu	Yangling	Rhizosphere soil	1
YL.RP.424	#N/A	Yangling	Rhizoplane	1
YL.RS.163	Xiaobaimi	Yangling	Rhizosphere soil	1
YL.RP.163	#N/A	Yangling	Rhizoplane	1
YL.RS.1106	Damajiangsheng	Yangling	Rhizosphere soil	1
YL.RP.1106	#N/A	Yangling	Rhizoplane	1
YL.RS.Si026	Si026	Yangling	Rhizosphere soil	1
YL.RP.Si026		Yangling	Rhizoplane	1
YL.RS.1146	Lingwuxiaohuanggu	Yangling	Rhizosphere soil	1
YL.RP.1146	#N/A	Yangling	Rhizoplane	1
YL.RS.Si200	Si200	Yangling	Rhizosphere soil	1
YL.RP.Si200		Yangling	Rhizoplane	1
YL.RS.89	Maomaogu	Yangling	Rhizosphere soil	1
YL.RP.89	#N/A	Yangling	Rhizoplane	1
YL.RS.Si062	Si062	Yangling	Rhizosphere soil	1
YL.RP.Si062		Yangling	Rhizoplane	1
YL.RS.175	Dajingu	Yangling	Rhizosphere soil	1
YL.RP.175	#N/A	Yangling	Rhizoplane	1
YL.RS.988	Dalihuang	Yangling	Rhizosphere soil	1
YL.RP.988	#N/A	Yangling	Rhizoplane	1
YL.RS.Si153	Si153	Yangling	Rhizosphere soil	1
YL.RP.Si153		Yangling	Rhizoplane	1
YL.RS.35	Dalongzhuazhangu	Yangling	Rhizosphere soil	1
YL.RP.35	#N/A	Yangling	Rhizoplane	1
YL.RS.347	Erbaigu	Yangling	Rhizosphere soil	1
YL.RP.347	#N/A	Yangling	Rhizoplane	1
YL.RS.1421	Baitiaoyugu	Yangling	Rhizosphere soil	1
YL.RP.1421	#N/A	Yangling	Rhizoplane	1
YL.RS.1454	Xiaogaochengbai	Yangling	Rhizosphere soil	1
YL.RP.1454	#N/A	Yangling	Rhizoplane	1
YL.RS.Si266	Si266	Yangling	Rhizosphere soil	1
YL.RP.Si266		Yangling	Rhizoplane	1
YL.RS.665	Huangruangu	Yangling	Rhizosphere soil	1
YL.RP.665	#N/A	Yangling	Rhizoplane	1
YL.RS.865	Dalihuang	Yangling	Rhizosphere soil	1
YL.RP.865	#N/A	Yangling	Rhizoplane	1
YL.RS.1476	Erqinggu	Yangling	Rhizosphere soil	1
YL.RP.1476	#N/A	Yangling	Rhizoplane	1
YL.RS.1207	Hongyangjiaogu	Yangling	Rhizosphere soil	1
YL.RP.1207	#N/A	Yangling	Rhizoplane	1
YL.RS.1584	Daobaqi	Yangling	Rhizosphere soil	1
YL.RP.1584	#N/A	Yangling	Rhizoplane	1
YL.RS.649	Qianchuanhuang	Yangling	Rhizosphere soil	1
YL.RP.649	#N/A	Yangling	Rhizoplane	1
YL.RS.1577	Dahuanggu	Yangling	Rhizosphere soil	1
YL.RP.1577	#N/A	Yangling	Rhizoplane	1
YL.RS.Si035	Si035	Yangling	Rhizosphere soil	1
YL.RP.Si035		Yangling	Rhizoplane	1
YL.RS.886	Dalihuang	Yangling	Rhizosphere soil	1
YL.RP.886	#N/A	Yangling	Rhizoplane	1
YL.RS.648	Datonghuang	Yangling	Rhizosphere soil	1
YL.RP.648	#N/A	Yangling	Rhizoplane	1
YL.RS.642	Heigu	Yangling	Rhizosphere soil	1
YL.RP.642	#N/A	Yangling	Rhizoplane	1
YL.RS.1318	Dajinxian	Yangling	Rhizosphere soil	1
YL.RP.1318	#N/A	Yangling	Rhizoplane	1
YL.RS.1116	Baguzi	Yangling	Rhizosphere soil	1
YL.RP.1116	#N/A	Yangling	Rhizoplane	1
YL.RS.1589	Shanxibai	Yangling	Rhizosphere soil	1
YL.RP.1589	#N/A	Yangling	Rhizoplane	1
YL.RS.198	Heishatan	Yangling	Rhizosphere soil	1
YL.RP.198	#N/A	Yangling	Rhizoplane	1
YL.RS.1098	Daobazi	Yangling	Rhizosphere soil	1
YL.RP.1098	#N/A	Yangling	Rhizoplane	1
YL.RS.Si108	Si108	Yangling	Rhizosphere soil	1
YL.RP.Si108		Yangling	Rhizoplane	1
YL.RS.Si218	Si218	Yangling	Rhizosphere soil	1
YL.RP.Si218		Yangling	Rhizoplane	1
YL.RS.939	Yazizui	Yangling	Rhizosphere soil	1
YL.RP.939	#N/A	Yangling	Rhizoplane	1
YL.RS.320	Qingmiaodundou	Yangling	Rhizosphere soil	1
YL.RP.320	#N/A	Yangling	Rhizoplane	1
YL.RS.913	Laolaibei	Yangling	Rhizosphere soil	1
YL.RP.913	#N/A	Yangling	Rhizoplane	1
YL.RS.811	Maolianggu	Yangling	Rhizosphere soil	1
YL.RP.811	#N/A	Yangling	Rhizoplane	1
YL.RS.Si099	Si099	Yangling	Rhizosphere soil	1
YL.RP.Si099		Yangling	Rhizoplane	1
YL.RS.465	Zhuyeqing	Yangling	Rhizosphere soil	1
YL.RP.465	#N/A	Yangling	Rhizoplane	1
YL.RS.249	Pazhangzi	Yangling	Rhizosphere soil	1
YL.RP.249	#N/A	Yangling	Rhizoplane	1
YL.RS.202	Jiantoubaizhangu	Yangling	Rhizosphere soil	1
YL.RP.202	#N/A	Yangling	Rhizoplane	1
YL.RS.1612	Liushabai	Yangling	Rhizosphere soil	1
YL.RP.1612	#N/A	Yangling	Rhizoplane	1
YL.RS.819	Liaodonghuang	Yangling	Rhizosphere soil	1
YL.RP.819	#N/A	Yangling	Rhizoplane	1
YL.RS.Si229	Si229	Yangling	Rhizosphere soil	1
YL.RP.Si229		Yangling	Rhizoplane	1
YL.RS.1177	Baishagu	Yangling	Rhizosphere soil	1
YL.RP.1177	#N/A	Yangling	Rhizoplane	1
YL.RS.1127	Laolaibian	Yangling	Rhizosphere soil	1
YL.RP.1127	#N/A	Yangling	Rhizoplane	1
YL.RS.894	Daobaqi	Yangling	Rhizosphere soil	1
YL.RP.894	#N/A	Yangling	Rhizoplane	1
YL.RS.1298	Yegu	Yangling	Rhizosphere soil	1
YL.RP.1298	#N/A	Yangling	Rhizoplane	1
YL.RS.Si055	Si055	Yangling	Rhizosphere soil	1
YL.RP.Si055		Yangling	Rhizoplane	1
YL.RS.140	Xiaowugu	Yangling	Rhizosphere soil	1
YL.RP.140	#N/A	Yangling	Rhizoplane	1
YL.RS.1459	Hongmiao	Yangling	Rhizosphere soil	1
YL.RP.1459	#N/A	Yangling	Rhizoplane	1
YL.RS.Si001	Si001	Yangling	Rhizosphere soil	1
YL.RP.Si001		Yangling	Rhizoplane	1
YL.RS.Si205	Si205	Yangling	Rhizosphere soil	1
YL.RP.Si205		Yangling	Rhizoplane	1
YL.RS.412	Qitoubai	Yangling	Rhizosphere soil	1
YL.RP.412	#N/A	Yangling	Rhizoplane	1
YL.RS.181	Banlashanzi	Yangling	Rhizosphere soil	1
YL.RP.181	#N/A	Yangling	Rhizoplane	1
YL.RS.385	Erbaigu	Yangling	Rhizosphere soil	1
YL.RP.385	#N/A	Yangling	Rhizoplane	1
YL.RS.1359	Jiangshenggu	Yangling	Rhizosphere soil	1
YL.RP.1359	#N/A	Yangling	Rhizoplane	1
YL.RS.1479	Hongmiaodaobaqi	Yangling	Rhizosphere soil	1
YL.RP.1479	#N/A	Yangling	Rhizoplane	1
YL.RS.307	Liutiaobai	Yangling	Rhizosphere soil	1
YL.RP.307	#N/A	Yangling	Rhizoplane	1
YL.RS.985	Zhuyeqing	Yangling	Rhizosphere soil	1
YL.RP.985	#N/A	Yangling	Rhizoplane	1
YL.RS.1463	Shuangsuigu	Yangling	Rhizosphere soil	1
YL.RP.1463	#N/A	Yangling	Rhizoplane	1
YL.RS.1467	Daqinggu	Yangling	Rhizosphere soil	1
YL.RP.1467	#N/A	Yangling	Rhizoplane	1
YL.RS.154	Xiaobaimi	Yangling	Rhizosphere soil	1
YL.RP.154	#N/A	Yangling	Rhizoplane	1
YL.RS.Si054	Si054	Yangling	Rhizosphere soil	1
YL.RP.Si054		Yangling	Rhizoplane	1
YL.RS.Si246	Si246	Yangling	Rhizosphere soil	1
YL.RP.Si246		Yangling	Rhizoplane	1
YL.RS.1101	Yejihongguzi	Yangling	Rhizosphere soil	1
YL.RP.1101	#N/A	Yangling	Rhizoplane	1
YL.RS.1166	Damaoshanqi	Yangling	Rhizosphere soil	1
YL.RP.1166	#N/A	Yangling	Rhizoplane	1
YL.RS.704	Jinlanhuang	Yangling	Rhizosphere soil	1
YL.RP.704	#N/A	Yangling	Rhizoplane	1
YL.RS.326	Heigoushi	Yangling	Rhizosphere soil	1
YL.RP.326	#N/A	Yangling	Rhizoplane	1
YL.RS.1165	Ganbianqi	Yangling	Rhizosphere soil	1
YL.RP.1165	#N/A	Yangling	Rhizoplane	1
YL.RS.1378	Yegu	Yangling	Rhizosphere soil	1
YL.RP.1378	#N/A	Yangling	Rhizoplane	1
YL.RS.1462	Qitoubai	Yangling	Rhizosphere soil	1
YL.RP.1462	#N/A	Yangling	Rhizoplane	1
YL.RS.1029	Baidaobazi	Yangling	Rhizosphere soil	1
YL.RP.1029	#N/A	Yangling	Rhizoplane	1
YL.RS.Si268	Si268	Yangling	Rhizosphere soil	1
YL.RP.Si268		Yangling	Rhizoplane	1
YL.RS.5	Erheshizhan	Yangling	Rhizosphere soil	1
YL.RP.5	#N/A	Yangling	Rhizoplane	1
YL.RS.1634	Gaochenggu	Yangling	Rhizosphere soil	1
YL.RP.1634	#N/A	Yangling	Rhizoplane	1
YL.RS.524	Qingmiaozhanli	Yangling	Rhizosphere soil	1
YL.RP.524	#N/A	Yangling	Rhizoplane	1
YL.RS.554	Wuganqi	Yangling	Rhizosphere soil	1
YL.RP.554	#N/A	Yangling	Rhizoplane	1
YL.RS.552	Bawangbian	Yangling	Rhizosphere soil	1
YL.RP.552	#N/A	Yangling	Rhizoplane	1
YL.RS.Si143	Si143	Yangling	Rhizosphere soil	1
YL.RP.Si143		Yangling	Rhizoplane	1
YL.RS.Si256	Si256	Yangling	Rhizosphere soil	1
YL.RP.Si256		Yangling	Rhizoplane	1
YL.RS.74	Xiaobaigu	Yangling	Rhizosphere soil	1
YL.RP.74	#N/A	Yangling	Rhizoplane	1
YL.RS.1433	1181	Yangling	Rhizosphere soil	1
YL.RP.1433	#N/A	Yangling	Rhizoplane	1
YL.RS.890	Daqingmiao	Yangling	Rhizosphere soil	1
YL.RP.890	#N/A	Yangling	Rhizoplane	1
YL.RS.Si127	Si127	Yangling	Rhizosphere soil	1
YL.RP.Si127		Yangling	Rhizoplane	1
YL.RS.230	Maweizhan	Yangling	Rhizosphere soil	1
YL.RP.230	#N/A	Yangling	Rhizoplane	1
YL.RS.299	Sanbianchou	Yangling	Rhizosphere soil	1
YL.RP.299	#N/A	Yangling	Rhizoplane	1
YL.RS.115	Erhongmiao	Yangling	Rhizosphere soil	1
YL.RP.115	#N/A	Yangling	Rhizoplane	1
YL.RS.1289	Daobaqi	Yangling	Rhizosphere soil	1
YL.RP.1289	#N/A	Yangling	Rhizoplane	1
YL.RS.377	Hongdiao	Yangling	Rhizosphere soil	1
YL.RP.377	#N/A	Yangling	Rhizoplane	1
YL.RS.1282	Xiaojinhuang	Yangling	Rhizosphere soil	1
YL.RP.1282	#N/A	Yangling	Rhizoplane	1
YL.RS.602	Yushuanglv	Yangling	Rhizosphere soil	1
YL.RP.602	#N/A	Yangling	Rhizoplane	1
YL.RS.1311	Pingyuangu	Yangling	Rhizosphere soil	1
YL.RP.1311	#N/A	Yangling	Rhizoplane	1
YL.RS.1044	Dajinmiao	Yangling	Rhizosphere soil	1
YL.RP.1044	#N/A	Yangling	Rhizoplane	1
YL.RS.1072	Yanbayi	Yangling	Rhizosphere soil	1
YL.RP.1072	#N/A	Yangling	Rhizoplane	1
YL.RS.1394	Mahuwang	Yangling	Rhizosphere soil	1
YL.RP.1394	#N/A	Yangling	Rhizoplane	1
YL.RS.1350	Shiliugen	Yangling	Rhizosphere soil	1
YL.RP.1350	#N/A	Yangling	Rhizoplane	1
YL.RS.936	Hanbashi	Yangling	Rhizosphere soil	1
YL.RP.936	#N/A	Yangling	Rhizoplane	1
YL.RS.1391	Laoshuwei	Yangling	Rhizosphere soil	1
YL.RP.1391	#N/A	Yangling	Rhizoplane	1
YL.RS.91	Lamahuangzhangu	Yangling	Rhizosphere soil	1
YL.RP.91	#N/A	Yangling	Rhizoplane	1
YL.RS.1277	Xiaobaigu	Yangling	Rhizosphere soil	1
YL.RP.1277	#N/A	Yangling	Rhizoplane	1
YL.RS.1086	Ganjianzi	Yangling	Rhizosphere soil	1
YL.RP.1086	#N/A	Yangling	Rhizoplane	1
YL.RS.1240	Dingxixiaozhuyeqing	Yangling	Rhizosphere soil	1
YL.RP.1240	#N/A	Yangling	Rhizoplane	1
YL.RS.701	Shengtougu	Yangling	Rhizosphere soil	1
YL.RP.701	#N/A	Yangling	Rhizoplane	1
YL.RS.467	Xiaoguzi	Yangling	Rhizosphere soil	1
YL.RP.467	#N/A	Yangling	Rhizoplane	1
YL.RS.481	Suanpibai	Yangling	Rhizosphere soil	1
YL.RP.481	#N/A	Yangling	Rhizoplane	1
YL.RS.474	Jinqianzi	Yangling	Rhizosphere soil	1
YL.RP.474	#N/A	Yangling	Rhizoplane	1
YL.RS.214	Qisibangzi	Yangling	Rhizosphere soil	1
YL.RP.214	#N/A	Yangling	Rhizoplane	1
YL.RS.564	Jindianyu	Yangling	Rhizosphere soil	1
YL.RP.564	#N/A	Yangling	Rhizoplane	1
YL.RS.563	Yiwoshe	Yangling	Rhizosphere soil	1
YL.RP.563	#N/A	Yangling	Rhizoplane	1
YL.RS.731	Maomaohuang	Yangling	Rhizosphere soil	1
YL.RP.731	#N/A	Yangling	Rhizoplane	1
YL.RS.Si021	Si021	Yangling	Rhizosphere soil	1
YL.RP.Si021		Yangling	Rhizoplane	1
YL.RS.657	Huangdagu	Yangling	Rhizosphere soil	1
YL.RP.657	#N/A	Yangling	Rhizoplane	1
YL.RS.Si089	Si089	Yangling	Rhizosphere soil	1
YL.RP.Si089		Yangling	Rhizoplane	1
YL.RS.229	Qingmiaoxiaobaili	Yangling	Rhizosphere soil	1
YL.RP.229	#N/A	Yangling	Rhizoplane	1
YL.RS.Si092	Si092	Yangling	Rhizosphere soil	1
YL.RP.Si092		Yangling	Rhizoplane	1
YL.RS.673	Bangchuigu	Yangling	Rhizosphere soil	1
YL.RP.673	#N/A	Yangling	Rhizoplane	1
YL.RS.Si103	Si103	Yangling	Rhizosphere soil	1
YL.RP.Si103		Yangling	Rhizoplane	1
YL.RS.68	Maomaoliang	Yangling	Rhizosphere soil	1
YL.RP.68	#N/A	Yangling	Rhizoplane	1
YL.RS.1483	Daluochui	Yangling	Rhizosphere soil	1
YL.RP.1483	#N/A	Yangling	Rhizoplane	1
YL.RS.315	Liutiaoqing	Yangling	Rhizosphere soil	1
YL.RP.315	#N/A	Yangling	Rhizoplane	1
YL.RS.Si202	Si202	Yangling	Rhizosphere soil	1
YL.RP.Si202		Yangling	Rhizoplane	1
YL.RS.576	Xiaoshuangbo	Yangling	Rhizosphere soil	1
YL.RP.576	#N/A	Yangling	Rhizoplane	1
YL.RS.1347	Daqitou	Yangling	Rhizosphere soil	1
YL.RP.1347	#N/A	Yangling	Rhizoplane	1
YL.RS.222	Sanbai	Yangling	Rhizosphere soil	1
YL.RP.222	#N/A	Yangling	Rhizoplane	1
YL.RS.25	Erhuangzhangu	Yangling	Rhizosphere soil	1
YL.RP.25	#N/A	Yangling	Rhizoplane	1
YL.RS.738	Niumaohuang	Yangling	Rhizosphere soil	1
YL.RP.738	#N/A	Yangling	Rhizoplane	1
YL.RS.1415	Qingmiaoqitouhan	Yangling	Rhizosphere soil	1
YL.RP.1415	#N/A	Yangling	Rhizoplane	1
YL.RS.305	Hadaqing2	Yangling	Rhizosphere soil	1
YL.RP.305	#N/A	Yangling	Rhizoplane	1
YL.RS.1036	Hongmaozi	Yangling	Rhizosphere soil	1
YL.RP.1036	#N/A	Yangling	Rhizoplane	1
YL.RS.1078	Bocaigen	Yangling	Rhizosphere soil	1
YL.RP.1078	#N/A	Yangling	Rhizoplane	1
YL.RS.1243	Huiningmaiganqi	Yangling	Rhizosphere soil	1
YL.RP.1243	#N/A	Yangling	Rhizoplane	1
YL.RS.1265	Suigu	Yangling	Rhizosphere soil	1
YL.RP.1265	#N/A	Yangling	Rhizoplane	1
YL.RS.544	Dahuanggu	Yangling	Rhizosphere soil	1
YL.RP.544	#N/A	Yangling	Rhizoplane	1
YL.RS.1196	Huachiwuzhuagu	Yangling	Rhizosphere soil	1
YL.RP.1196	#N/A	Yangling	Rhizoplane	1
YL.RS.1114	Majiangsheng	Yangling	Rhizosphere soil	1
YL.RP.1114	#N/A	Yangling	Rhizoplane	1
YL.RS.217	Ganfandan	Yangling	Rhizosphere soil	1
YL.RP.217	#N/A	Yangling	Rhizoplane	1
YL.RS.239	Xiaobaiguli	Yangling	Rhizosphere soil	1
YL.RP.239	#N/A	Yangling	Rhizoplane	1
YL.RS.122	Bocaigen	Yangling	Rhizosphere soil	1
YL.RP.122	#N/A	Yangling	Rhizoplane	1
YL.RS.628	Baizhuyeqing	Yangling	Rhizosphere soil	1
YL.RP.628	#N/A	Yangling	Rhizoplane	1
YL.RS.281	Dabailigu	Yangling	Rhizosphere soil	1
YL.RP.281	#N/A	Yangling	Rhizoplane	1
YL.RS.269	Shitui	Yangling	Rhizosphere soil	1
YL.RP.269	#N/A	Yangling	Rhizoplane	1
YL.RS.Si013	Si013	Yangling	Rhizosphere soil	1
YL.RP.Si013		Yangling	Rhizoplane	1
YL.RS.Si220	Si220	Yangling	Rhizosphere soil	1
YL.RP.Si220		Yangling	Rhizoplane	1
YL.RS.46	Shengtouzhangu	Yangling	Rhizosphere soil	1
YL.RP.46	#N/A	Yangling	Rhizoplane	1
YL.RS.1316	Bocaigen	Yangling	Rhizosphere soil	1
YL.RP.1316	#N/A	Yangling	Rhizoplane	1
YL.RS.Si137	Si137	Yangling	Rhizosphere soil	1
YL.RP.Si137		Yangling	Rhizoplane	1
YL.RS.733	Ribentulong	Yangling	Rhizosphere soil	1
YL.RP.733	#N/A	Yangling	Rhizoplane	1
YL.RS.Si071	Si071	Yangling	Rhizosphere soil	1
YL.RP.Si071		Yangling	Rhizoplane	1
YL.RS.630	Erhongpao	Yangling	Rhizosphere soil	1
YL.RP.630	#N/A	Yangling	Rhizoplane	1
YL.RS.36	Daqingmiao	Yangling	Rhizosphere soil	1
YL.RP.36	#N/A	Yangling	Rhizoplane	1
YL.RS.1418	Tietoupeng	Yangling	Rhizosphere soil	1
YL.RP.1418	#N/A	Yangling	Rhizoplane	1
YL.RS.748	Liangzhoubaiyousha	Yangling	Rhizosphere soil	1
YL.RP.748	#N/A	Yangling	Rhizoplane	1
YL.RS.472	Tietougu	Yangling	Rhizosphere soil	1
YL.RP.472	#N/A	Yangling	Rhizoplane	1
YL.RS.1368	Xiaobangu	Yangling	Rhizosphere soil	1
YL.RP.1368	#N/A	Yangling	Rhizoplane	1
YL.RS.Si166	Si166	Yangling	Rhizosphere soil	1
YL.RP.Si166		Yangling	Rhizoplane	1
YL.RS.317	Bodijiang	Yangling	Rhizosphere soil	1
YL.RP.317	#N/A	Yangling	Rhizoplane	1
YL.RS.1449	Daheigu	Yangling	Rhizosphere soil	1
YL.RP.1449	#N/A	Yangling	Rhizoplane	1
YL.RS.711	Honggangu	Yangling	Rhizosphere soil	1
YL.RP.711	#N/A	Yangling	Rhizoplane	1
YL.RS.132	Hongmiaoxiaobaili	Yangling	Rhizosphere soil	1
YL.RP.132	#N/A	Yangling	Rhizoplane	1
YL.RS.1254	Bachagu	Yangling	Rhizosphere soil	1
YL.RP.1254	#N/A	Yangling	Rhizoplane	1
YL.RS.1234	Dingxixiaohuanggu	Yangling	Rhizosphere soil	1
YL.RP.1234	#N/A	Yangling	Rhizoplane	1
YL.RS.892	Daobaqi	Yangling	Rhizosphere soil	1
YL.RP.892	#N/A	Yangling	Rhizoplane	1
YL.RS.1314	Xisuigu	Yangling	Rhizosphere soil	1
YL.RP.1314	#N/A	Yangling	Rhizoplane	1
YL.RS.Si244	Si244	Yangling	Rhizosphere soil	1
YL.RP.Si244		Yangling	Rhizoplane	1
YL.RS.546	Guanglingdayuhuang	Yangling	Rhizosphere soil	1
YL.RP.546	#N/A	Yangling	Rhizoplane	1
YL.RS.1474	Biebogu	Yangling	Rhizosphere soil	1
YL.RP.1474	#N/A	Yangling	Rhizoplane	1
YL.RS.125	Gangshengtou	Yangling	Rhizosphere soil	1
YL.RP.125	#N/A	Yangling	Rhizoplane	1
YL.RS.44	Xiaobaizhangu	Yangling	Rhizosphere soil	1
YL.RP.44	#N/A	Yangling	Rhizoplane	1
YL.RS.1018	Yapoche	Yangling	Rhizosphere soil	1
YL.RP.1018	#N/A	Yangling	Rhizoplane	1
YL.RS.1423	60tianhuancang	Yangling	Rhizosphere soil	1
YL.RP.1423	#N/A	Yangling	Rhizoplane	1
YL.RS.1125	Daguzi	Yangling	Rhizosphere soil	1
YL.RP.1125	#N/A	Yangling	Rhizoplane	1
YL.RS.741	Shinong2hao	Yangling	Rhizosphere soil	1
YL.RP.741	#N/A	Yangling	Rhizoplane	1
YL.RS.1188	Dashagu	Yangling	Rhizosphere soil	1
YL.RP.1188	#N/A	Yangling	Rhizoplane	1
YL.RS.1186	Yangjiaozha	Yangling	Rhizosphere soil	1
YL.RP.1186	#N/A	Yangling	Rhizoplane	1
YL.RS.714	Jinlaihuang	Yangling	Rhizosphere soil	1
YL.RP.714	#N/A	Yangling	Rhizoplane	1
YL.RS.1280	Xiaozigen	Yangling	Rhizosphere soil	1
YL.RP.1280	#N/A	Yangling	Rhizoplane	1
YL.RS.529	Xiaohonggu	Yangling	Rhizosphere soil	1
YL.RP.529	#N/A	Yangling	Rhizoplane	1
YL.RS.1324	Xiaobagu	Yangling	Rhizosphere soil	1
YL.RP.1324	#N/A	Yangling	Rhizoplane	1
YL.RS.Si076	Si076	Yangling	Rhizosphere soil	1
YL.RP.Si076		Yangling	Rhizoplane	1
YL.RS.1150	Zhongningzhuyeqing	Yangling	Rhizosphere soil	1
YL.RP.1150	#N/A	Yangling	Rhizoplane	1
YL.RS.Si207	Si207	Yangling	Rhizosphere soil	1
YL.RP.Si207		Yangling	Rhizoplane	1
YL.RS.1096	Dajiansui	Yangling	Rhizosphere soil	1
YL.RP.1096	#N/A	Yangling	Rhizoplane	1
YL.RS.Si184	Si184	Yangling	Rhizosphere soil	1
YL.RP.Si184		Yangling	Rhizoplane	1
YL.RS.908	Hualian	Yangling	Rhizosphere soil	1
YL.RP.908	#N/A	Yangling	Rhizoplane	1
YL.RS.1335	Xiaobaidian	Yangling	Rhizosphere soil	1
YL.RP.1335	#N/A	Yangling	Rhizoplane	1
YL.RS.1191	Dingxihongcaodagu	Yangling	Rhizosphere soil	1
YL.RP.1191	#N/A	Yangling	Rhizoplane	1
YL.RS.459	Banmaogu(2)	Yangling	Rhizosphere soil	1
YL.RP.459	#N/A	Yangling	Rhizoplane	1
YL.RS.284	Xiaoguandongqing	Yangling	Rhizosphere soil	1
YL.RP.284	#N/A	Yangling	Rhizoplane	1
YL.RS.823	Hongzhuyeqing	Yangling	Rhizosphere soil	1
YL.RP.823	#N/A	Yangling	Rhizoplane	1
YL.RS.903	Changmao	Yangling	Rhizosphere soil	1
YL.RP.903	#N/A	Yangling	Rhizoplane	1
YL.RS.247	Hongmiaowugu	Yangling	Rhizosphere soil	1
YL.RP.247	#N/A	Yangling	Rhizoplane	1
YL.RS.1340	Jinjiling	Yangling	Rhizosphere soil	1
YL.RP.1340	#N/A	Yangling	Rhizoplane	1
YL.RS.289	Juzihuang	Yangling	Rhizosphere soil	1
YL.RP.289	#N/A	Yangling	Rhizoplane	1
YL.RS.165	Xiaolibai	Yangling	Rhizosphere soil	1
YL.RP.165	#N/A	Yangling	Rhizoplane	1
YL.RS.1495	Jinzhuizi	Yangling	Rhizosphere soil	1
YL.RP.1495	#N/A	Yangling	Rhizoplane	1
YL.RS.2	Maolianggao	Yangling	Rhizosphere soil	1
YL.RP.2	#N/A	Yangling	Rhizoplane	1
YL.RS.Si030	Si030	Yangling	Rhizosphere soil	1
YL.RP.Si030		Yangling	Rhizoplane	1
YL.RS.186	Dahongmiao	Yangling	Rhizosphere soil	1
YL.RP.186	#N/A	Yangling	Rhizoplane	1
YL.RS.1231	Dingxixiaoheicaogu	Yangling	Rhizosphere soil	1
YL.RP.1231	#N/A	Yangling	Rhizoplane	1
YL.RS.1119	Huangganheimaogu	Yangling	Rhizosphere soil	1
YL.RP.1119	#N/A	Yangling	Rhizoplane	1
YL.RS.147	Qingtouwai	Yangling	Rhizosphere soil	1
YL.RP.147	#N/A	Yangling	Rhizoplane	1
YL.RS.Si159	Si159	Yangling	Rhizosphere soil	1
YL.RP.Si159		Yangling	Rhizoplane	1
YL.RS.1046	Laolaibian	Yangling	Rhizosphere soil	1
YL.RP.1046	#N/A	Yangling	Rhizoplane	1
YL.RS.1142	Qiezitouguzi	Yangling	Rhizosphere soil	1
YL.RP.1142	#N/A	Yangling	Rhizoplane	1
YL.RS.1291	Huliwei	Yangling	Rhizosphere soil	1
YL.RP.1291	#N/A	Yangling	Rhizoplane	1
YL.RS.915	Laotoubei	Yangling	Rhizosphere soil	1
YL.RP.915	#N/A	Yangling	Rhizoplane	1
YL.RS.319	Jinbadou	Yangling	Rhizosphere soil	1
YL.RP.319	#N/A	Yangling	Rhizoplane	1
YL.RS.1586	Hongmaoshan	Yangling	Rhizosphere soil	1
YL.RP.1586	#N/A	Yangling	Rhizoplane	1
YL.RS.1179	Daqingganqi	Yangling	Rhizosphere soil	1
YL.RP.1179	#N/A	Yangling	Rhizoplane	1
YL.RS.1052	Huangmiaogu	Yangling	Rhizosphere soil	1
YL.RP.1052	#N/A	Yangling	Rhizoplane	1
YL.RS.1456	Liuyuelibai	Yangling	Rhizosphere soil	1
YL.RP.1456	#N/A	Yangling	Rhizoplane	1
YL.RS.735	Xiaolihuang	Yangling	Rhizosphere soil	1
YL.RP.735	#N/A	Yangling	Rhizoplane	1
YL.RS.Si197	Si197	Yangling	Rhizosphere soil	1
YL.RP.Si197		Yangling	Rhizoplane	1
YL.RS.Si227	Si227	Yangling	Rhizosphere soil	1
YL.RP.Si227		Yangling	Rhizoplane	1
YL.RS.1493	Shanxihuang	Yangling	Rhizosphere soil	1
YL.RP.1493	#N/A	Yangling	Rhizoplane	1
YL.RS.Si263	Si263	Yangling	Rhizosphere soil	1
YL.RP.Si263		Yangling	Rhizoplane	1
YL.RS.Si057	Si057	Yangling	Rhizosphere soil	1
YL.RP.Si057		Yangling	Rhizoplane	1
YL.RS.Si150	Si150	Yangling	Rhizosphere soil	1
YL.RP.Si150		Yangling	Rhizoplane	1
YL.RS.702	Shengtougu	Yangling	Rhizosphere soil	1
YL.RP.702	#N/A	Yangling	Rhizoplane	1
YL.RS.1104	Maosangu	Yangling	Rhizosphere soil	1
YL.RP.1104	#N/A	Yangling	Rhizoplane	1
YL.RS.1406	Dalihuang	Yangling	Rhizosphere soil	1
YL.RP.1406	#N/A	Yangling	Rhizoplane	1
YL.RS.561	Yuzhouhong	Yangling	Rhizosphere soil	1
YL.RP.561	#N/A	Yangling	Rhizoplane	1
YL.RS.1133	Sanyanggu	Yangling	Rhizosphere soil	1
YL.RP.1133	#N/A	Yangling	Rhizoplane	1
YL.RS.Si235	Si235	Yangling	Rhizosphere soil	1
YL.RP.Si235		Yangling	Rhizoplane	1
YL.RS.357	Zhushahong	Yangling	Rhizosphere soil	1
YL.RP.357	#N/A	Yangling	Rhizoplane	1
YL.RS.1575	Qinggubian	Yangling	Rhizosphere soil	1
YL.RP.1575	#N/A	Yangling	Rhizoplane	1
YL.RS.1307	Daobaqi	Yangling	Rhizosphere soil	1
YL.RP.1307	#N/A	Yangling	Rhizoplane	1
YL.RS.117	Guandongqing	Yangling	Rhizosphere soil	1
YL.RP.117	#N/A	Yangling	Rhizoplane	1
YL.RS.455	Bianquyihao	Yangling	Rhizosphere soil	1
YL.RP.455	#N/A	Yangling	Rhizoplane	1
YL.RS.80	Erhandanzhanguzi	Yangling	Rhizosphere soil	1
YL.RP.80	#N/A	Yangling	Rhizoplane	1
YL.RS.336	Bawangbian	Yangling	Rhizosphere soil	1
YL.RP.336	#N/A	Yangling	Rhizoplane	1
YL.RS.Si003	Si003	Yangling	Rhizosphere soil	1
YL.RP.Si003		Yangling	Rhizoplane	1
YL.RS.1301	Renxianzhibanyue	Yangling	Rhizosphere soil	1
YL.RP.1301	#N/A	Yangling	Rhizoplane	1
YL.RS.821	Dongchuanchuan	Yangling	Rhizosphere soil	1
YL.RP.821	#N/A	Yangling	Rhizoplane	1
YL.RS.297	Hongmiaobachizi	Yangling	Rhizosphere soil	1
YL.RP.297	#N/A	Yangling	Rhizoplane	1
YL.RS.Si082	Si082	Yangling	Rhizosphere soil	1
YL.RP.Si082		Yangling	Rhizoplane	1
YL.RS.1431	Datouying	Yangling	Rhizosphere soil	1
YL.RP.1431	#N/A	Yangling	Rhizoplane	1
YL.RS.92	Maomaoliang	Yangling	Rhizosphere soil	1
YL.RP.92	#N/A	Yangling	Rhizoplane	1
YL.RS.1489	Loulixiugu	Yangling	Rhizosphere soil	1
YL.RP.1489	#N/A	Yangling	Rhizoplane	1
YL.RS.1212	Yongdengqitougu	Yangling	Rhizosphere soil	1
YL.RP.1212	#N/A	Yangling	Rhizoplane	1
YL.RS.10	Xiaobaigu	Yangling	Rhizosphere soil	1
YL.RP.10	#N/A	Yangling	Rhizoplane	1
YL.RS.550	Baodizu	Yangling	Rhizosphere soil	1
YL.RP.550	#N/A	Yangling	Rhizoplane	1
YL.RS.1164	Majiangsheng	Yangling	Rhizosphere soil	1
YL.RP.1164	#N/A	Yangling	Rhizoplane	1
YL.RS.1477	Momogu	Yangling	Rhizosphere soil	1
YL.RP.1477	#N/A	Yangling	Rhizoplane	1
YL.RS.505	Ninglubaodahuanggu	Yangling	Rhizosphere soil	1
YL.RP.505	#N/A	Yangling	Rhizoplane	1
YL.RS.670	Xiaohuanggu	Yangling	Rhizosphere soil	1
YL.RP.670	#N/A	Yangling	Rhizoplane	1
YL.RS.419	Sanjiagu	Yangling	Rhizosphere soil	1
YL.RP.419	#N/A	Yangling	Rhizoplane	1
YL.RS.995	Huangzhangu	Yangling	Rhizosphere soil	1
YL.RP.995	#N/A	Yangling	Rhizoplane	1
YL.RS.837	Damiaohuabaipi	Yangling	Rhizosphere soil	1
YL.RP.837	#N/A	Yangling	Rhizoplane	1
YL.RS.290	Xiaoaigenzi	Yangling	Rhizosphere soil	1
YL.RP.290	#N/A	Yangling	Rhizoplane	1
YL.RS.625	Dabaigu	Yangling	Rhizosphere soil	1
YL.RP.625	#N/A	Yangling	Rhizoplane	1
YL.RS.149	Bandaohei	Yangling	Rhizosphere soil	1
YL.RP.149	#N/A	Yangling	Rhizoplane	1
YL.RS.712	Denglonggu	Yangling	Rhizosphere soil	1
YL.RP.712	#N/A	Yangling	Rhizoplane	1
YL.RS.210	Langweibazhan	Yangling	Rhizosphere soil	1
YL.RP.210	#N/A	Yangling	Rhizoplane	1
YL.RS.Si090	Si090	Yangling	Rhizosphere soil	1
YL.RP.Si090		Yangling	Rhizoplane	1
YL.RS.173	Yanpibao	Yangling	Rhizosphere soil	1
YL.RP.173	#N/A	Yangling	Rhizoplane	1
YL.RS.530	Hongmiaohuanggu	Yangling	Rhizosphere soil	1
YL.RP.530	#N/A	Yangling	Rhizoplane	1
YL.RS.Si237	Si237	Yangling	Rhizosphere soil	1
YL.RP.Si237		Yangling	Rhizoplane	1
YL.RS.66	Zeibutou	Yangling	Rhizosphere soil	1
YL.RP.66	#N/A	Yangling	Rhizoplane	1
YL.RS.19	Laoshuweiba	Yangling	Rhizosphere soil	1
YL.RP.19	#N/A	Yangling	Rhizoplane	1
YL.RS.Si157	Si157	Yangling	Rhizosphere soil	1
YL.RP.Si157		Yangling	Rhizoplane	1
YL.RS.470	737gu	Yangling	Rhizosphere soil	1
YL.RP.470	#N/A	Yangling	Rhizoplane	1
YL.RS.Si073	Si073	Yangling	Rhizosphere soil	1
YL.RP.Si073		Yangling	Rhizoplane	1
YL.RS.793	Huairenjinbangchui	Yangling	Rhizosphere soil	1
YL.RP.793	#N/A	Yangling	Rhizoplane	1
YL.RS.1287	Xiaoxigu	Yangling	Rhizosphere soil	1
YL.RP.1287	#N/A	Yangling	Rhizoplane	1
YL.RS.1205	Gaotaiaigu	Yangling	Rhizosphere soil	1
YL.RP.1205	#N/A	Yangling	Rhizoplane	1
YL.RS.654	Yatache	Yangling	Rhizosphere soil	1
YL.RP.654	#N/A	Yangling	Rhizoplane	1
YL.RS.570	Baigu	Yangling	Rhizosphere soil	1
YL.RP.570	#N/A	Yangling	Rhizoplane	1
YL.RS.252	Zhanmaomaosui	Yangling	Rhizosphere soil	1
YL.RP.252	#N/A	Yangling	Rhizoplane	1
YL.RS.1159	Baiguzi	Yangling	Rhizosphere soil	1
YL.RP.1159	#N/A	Yangling	Rhizoplane	1
YL.RS.Si164	Si164	Yangling	Rhizosphere soil	1
YL.RP.Si164		Yangling	Rhizoplane	1
YL.RS.283	Maozhuazi	Yangling	Rhizosphere soil	1
YL.RP.283	#N/A	Yangling	Rhizoplane	1
YL.RS.156	Xiaowugu	Yangling	Rhizosphere soil	1
YL.RP.156	#N/A	Yangling	Rhizoplane	1
YL.RS.655	Xiaodagu	Yangling	Rhizosphere soil	1
YL.RP.655	#N/A	Yangling	Rhizoplane	1
YL.RS.59	Jinbaigu	Yangling	Rhizosphere soil	1
YL.RP.59	#N/A	Yangling	Rhizoplane	1
YL.RS.1367	Bocaigen	Yangling	Rhizosphere soil	1
YL.RP.1367	#N/A	Yangling	Rhizoplane	1
YL.RS.271	Zhanzitou	Yangling	Rhizosphere soil	1
YL.RP.271	#N/A	Yangling	Rhizoplane	1
YL.RS.1070	Baimaozi	Yangling	Rhizosphere soil	1
YL.RP.1070	#N/A	Yangling	Rhizoplane	1
YL.RS.491	Xiaojinmiao	Yangling	Rhizosphere soil	1
YL.RP.491	#N/A	Yangling	Rhizoplane	1
YL.RS.864	Dalihuang	Yangling	Rhizosphere soil	1
YL.RP.864	#N/A	Yangling	Rhizoplane	1
YL.RS.219	Handaligu	Yangling	Rhizosphere soil	1
YL.RP.219	#N/A	Yangling	Rhizoplane	1
YL.RS.1016	Esiniu	Yangling	Rhizosphere soil	1
YL.RP.1016	#N/A	Yangling	Rhizoplane	1
YL.RS.Si011	Si011	Yangling	Rhizosphere soil	1
YL.RP.Si011		Yangling	Rhizoplane	1
YL.RS.13	Shengtou	Yangling	Rhizosphere soil	1
YL.RP.13	#N/A	Yangling	Rhizoplane	1
YL.RS.105	Yazizui	Yangling	Rhizosphere soil	1
YL.RP.105	#N/A	Yangling	Rhizoplane	1
YL.RS.1170	Xiaomaoshanqi	Yangling	Rhizosphere soil	1
YL.RP.1170	#N/A	Yangling	Rhizoplane	1
YL.RS.597	Zhangchunyi	Yangling	Rhizosphere soil	1
YL.RP.597	#N/A	Yangling	Rhizoplane	1
YL.RS.Si044	Si044	Yangling	Rhizosphere soil	1
YL.RP.Si044		Yangling	Rhizoplane	1
YL.RS.111	Zanzihuangerhao	Yangling	Rhizosphere soil	1
YL.RP.111	#N/A	Yangling	Rhizoplane	1
YL.RS.Si141	Si141	Yangling	Rhizosphere soil	1
YL.RP.Si141		Yangling	Rhizoplane	1
YL.RS.408	Dahuanggu	Yangling	Rhizosphere soil	1
YL.RP.408	#N/A	Yangling	Rhizoplane	1
YL.RS.38	Hongmiaobuchuanzi	Yangling	Rhizosphere soil	1
YL.RP.38	#N/A	Yangling	Rhizoplane	1
YL.RS.1411	Hongmaoweisui	Yangling	Rhizosphere soil	1
YL.RP.1411	#N/A	Yangling	Rhizoplane	1
YL.RS.1480	Huangmaolv	Yangling	Rhizosphere soil	1
YL.RP.1480	#N/A	Yangling	Rhizoplane	1
YL.RS.196	Qingmiaoqitou	Yangling	Rhizosphere soil	1
YL.RP.196	#N/A	Yangling	Rhizoplane	1
YL.RS.945	Changbo	Yangling	Rhizosphere soil	1
YL.RP.945	#N/A	Yangling	Rhizoplane	1
YL.RS.242	Qinglongyi	Yangling	Rhizosphere soil	1
YL.RP.242	#N/A	Yangling	Rhizoplane	1
YL.RS.1169	Beiheigu	Yangling	Rhizosphere soil	1
YL.RP.1169	#N/A	Yangling	Rhizoplane	1
YL.RS.1588	Huangqinggu	Yangling	Rhizosphere soil	1
YL.RP.1588	#N/A	Yangling	Rhizoplane	1
YL.RS.32	Ruyibai	Yangling	Rhizosphere soil	1
YL.RP.32	#N/A	Yangling	Rhizoplane	1
YL.RS.206	Huapibai	Yangling	Rhizosphere soil	1
YL.RP.206	#N/A	Yangling	Rhizoplane	1
YL.RS.443	Lvmiaohuang	Yangling	Rhizosphere soil	1
YL.RP.443	#N/A	Yangling	Rhizoplane	1
YL.RS.Si051	Si051	Yangling	Rhizosphere soil	1
YL.RP.Si051		Yangling	Rhizoplane	1
YL.RS.358	Daqingmiao	Yangling	Rhizosphere soil	1
YL.RP.358	#N/A	Yangling	Rhizoplane	1
YL.RS.Si214	Si214	Yangling	Rhizosphere soil	1
YL.RP.Si214		Yangling	Rhizoplane	1
YL.RS.737	Jinpinggu	Yangling	Rhizosphere soil	1
YL.RP.737	#N/A	Yangling	Rhizoplane	1
YL.RS.580	Niuweihuang	Yangling	Rhizosphere soil	1
YL.RP.580	#N/A	Yangling	Rhizoplane	1
YL.RS.1020	Ganjianzi	Yangling	Rhizosphere soil	1
YL.RP.1020	#N/A	Yangling	Rhizoplane	1
YL.RS.84	Zhumigu	Yangling	Rhizosphere soil	1
YL.RP.84	#N/A	Yangling	Rhizoplane	1
YL.RS.Si223	Si223	Yangling	Rhizosphere soil	1
YL.RP.Si223		Yangling	Rhizoplane	1
YL.RS.Si047	Si047	Yangling	Rhizosphere soil	1
YL.RP.Si047		Yangling	Rhizoplane	1
YL.RS.437	Xiaojigu	Yangling	Rhizosphere soil	1
YL.RP.437	#N/A	Yangling	Rhizoplane	1
YL.RS.194	Bodigao	Yangling	Rhizosphere soil	1
YL.RP.194	#N/A	Yangling	Rhizoplane	1
YL.RS.220	Dajinmiao	Yangling	Rhizosphere soil	1
YL.RP.220	#N/A	Yangling	Rhizoplane	1
YL.RS.Si239	Si239	Yangling	Rhizosphere soil	1
YL.RP.Si239		Yangling	Rhizoplane	1
YL.RS.1312	Zigenchou	Yangling	Rhizosphere soil	1
YL.RP.1312	#N/A	Yangling	Rhizoplane	1
YL.RS.Si016	Si016	Yangling	Rhizosphere soil	1
YL.RP.Si016		Yangling	Rhizoplane	1
YL.RS.1257	Liujibujian	Yangling	Rhizosphere soil	1
YL.RP.1257	#N/A	Yangling	Rhizoplane	1
YL.RS.Si262	Si262	Yangling	Rhizosphere soil	1
YL.RP.Si262		Yangling	Rhizoplane	1
YL.RS.1021	Caopi	Yangling	Rhizosphere soil	1
YL.RP.1021	#N/A	Yangling	Rhizoplane	1
YL.RS.31	Bagensheng	Yangling	Rhizosphere soil	1
YL.RP.31	#N/A	Yangling	Rhizoplane	1
YL.RS.Si254	Si254	Yangling	Rhizosphere soil	1
YL.RP.Si254		Yangling	Rhizoplane	1
YL.RS.1296	Heizhangu	Yangling	Rhizosphere soil	1
YL.RP.1296	#N/A	Yangling	Rhizoplane	1
YL.RS.Si190	Si190	Yangling	Rhizosphere soil	1
YL.RP.Si190		Yangling	Rhizoplane	1
YL.RS.Si225	Si225	Yangling	Rhizosphere soil	1
YL.RP.Si225		Yangling	Rhizoplane	1
YL.RS.Si219	Si219	Yangling	Rhizosphere soil	1
YL.RP.Si219		Yangling	Rhizoplane	1
YL.RS.1303	Yejiling	Yangling	Rhizosphere soil	1
YL.RP.1303	#N/A	Yangling	Rhizoplane	1
YL.RS.572	Kanghangu	Yangling	Rhizosphere soil	1
YL.RP.572	#N/A	Yangling	Rhizoplane	1
YL.RS.968	Beishuangliu	Yangling	Rhizosphere soil	1
YL.RP.968	#N/A	Yangling	Rhizoplane	1
YL.RS.1398	60tianhuancang	Yangling	Rhizosphere soil	1
YL.RP.1398	#N/A	Yangling	Rhizoplane	1
YL.RS.Si154	Si154	Yangling	Rhizosphere soil	1
YL.RP.Si154		Yangling	Rhizoplane	1
YL.RS.226	Badaogou	Yangling	Rhizosphere soil	1
YL.RP.226	#N/A	Yangling	Rhizoplane	1
YL.RS.15	Ermiqingzhangu	Yangling	Rhizosphere soil	1
YL.RP.15	#N/A	Yangling	Rhizoplane	1
YL.RS.1430	Daobaqi	Yangling	Rhizosphere soil	1
YL.RP.1430	#N/A	Yangling	Rhizoplane	1
YL.RS.431	Zhushaqiu	Yangling	Rhizosphere soil	1
YL.RP.431	#N/A	Yangling	Rhizoplane	1
YL.RS.1145	Yuqinbaoguzi	Yangling	Rhizosphere soil	1
YL.RP.1145	#N/A	Yangling	Rhizoplane	1
YL.RS.382	Jiugenqi	Yangling	Rhizosphere soil	1
YL.RP.382	#N/A	Yangling	Rhizoplane	1
YL.RS.1448	Huangmaoshan	Yangling	Rhizosphere soil	1
YL.RP.1448	#N/A	Yangling	Rhizoplane	1
YL.RS.62	Dajinmiao	Yangling	Rhizosphere soil	1
YL.RP.62	#N/A	Yangling	Rhizoplane	1
YL.RS.Si230	Si230	Yangling	Rhizosphere soil	1
YL.RP.Si230		Yangling	Rhizoplane	1
YL.RS.139	Hongmiaobandaohei	Yangling	Rhizosphere soil	1
YL.RP.139	#N/A	Yangling	Rhizoplane	1
YL.RS.129	Tiebiangan	Yangling	Rhizosphere soil	1
YL.RP.129	#N/A	Yangling	Rhizoplane	1
YL.RS.1472	Jiehuaqing	Yangling	Rhizosphere soil	1
YL.RP.1472	#N/A	Yangling	Rhizoplane	1
YL.RS.Si160	Si160	Yangling	Rhizosphere soil	1
YL.RP.Si160		Yangling	Rhizoplane	1
YL.RS.548	Dajiaqing	Yangling	Rhizosphere soil	1
YL.RP.548	#N/A	Yangling	Rhizoplane	1
YL.RS.1246	Huiningbaigu	Yangling	Rhizosphere soil	1
YL.RP.1246	#N/A	Yangling	Rhizoplane	1
YL.RS.739	Baonong1hao	Yangling	Rhizosphere soil	1
YL.RP.739	#N/A	Yangling	Rhizoplane	1
YL.RS.1293	Hongmiaogu	Yangling	Rhizosphere soil	1
YL.RP.1293	#N/A	Yangling	Rhizoplane	1
YL.RS.876	Baiguhuangmi	Yangling	Rhizosphere soil	1
YL.RP.876	#N/A	Yangling	Rhizoplane	1
YL.RS.418	Xiaoconggu1hao	Yangling	Rhizosphere soil	1
YL.RP.418	#N/A	Yangling	Rhizoplane	1
YL.RS.Si094	Si094	Yangling	Rhizosphere soil	1
YL.RP.Si094		Yangling	Rhizoplane	1
YL.RS.1357	Maosuizi	Yangling	Rhizosphere soil	1
YL.RP.1357	#N/A	Yangling	Rhizoplane	1
YL.RS.168	Qinghuangmao	Yangling	Rhizosphere soil	1
YL.RP.168	#N/A	Yangling	Rhizoplane	1
YL.RS.348	Suzigu	Yangling	Rhizosphere soil	1
YL.RP.348	#N/A	Yangling	Rhizoplane	1
YL.RS.145	Jiansuizhua	Yangling	Rhizosphere soil	1
YL.RP.145	#N/A	Yangling	Rhizoplane	1
YL.RS.49	Qingmiaozhangu	Yangling	Rhizosphere soil	1
YL.RP.49	#N/A	Yangling	Rhizoplane	1
YL.RS.178	Wuguzi	Yangling	Rhizosphere soil	1
YL.RP.178	#N/A	Yangling	Rhizoplane	1
YL.RS.1131	Dashazhougu	Yangling	Rhizosphere soil	1
YL.RP.1131	#N/A	Yangling	Rhizoplane	1
YL.RS.124	Niuweihuang	Yangling	Rhizosphere soil	1
YL.RP.124	#N/A	Yangling	Rhizoplane	1
YL.RS.1090	60tianhuancang	Yangling	Rhizosphere soil	1
YL.RP.1090	#N/A	Yangling	Rhizoplane	1
YL.RS.627	Damaolianggu	Yangling	Rhizosphere soil	1
YL.RP.627	#N/A	Yangling	Rhizoplane	1
YL.RS.1429	Xiaojinmiao	Yangling	Rhizosphere soil	1
YL.RP.1429	#N/A	Yangling	Rhizoplane	1
YL.RS.Si212	Si212	Yangling	Rhizosphere soil	1
YL.RP.Si212		Yangling	Rhizoplane	1
YL.RS.715	Yucihuang	Yangling	Rhizosphere soil	1
YL.RP.715	#N/A	Yangling	Rhizoplane	1
YL.RS.1374	Hongzhangu	Yangling	Rhizosphere soil	1
YL.RP.1374	#N/A	Yangling	Rhizoplane	1
YL.RS.23	Migu	Yangling	Rhizosphere soil	1
YL.RP.23	#N/A	Yangling	Rhizoplane	1
YL.RS.364	Shehongbai	Yangling	Rhizosphere soil	1
YL.RP.364	#N/A	Yangling	Rhizoplane	1
YL.RS.388	Erhuangmao	Yangling	Rhizosphere soil	1
YL.RP.388	#N/A	Yangling	Rhizoplane	1
YL.RS.653	Bocaigen	Yangling	Rhizosphere soil	1
YL.RP.653	#N/A	Yangling	Rhizoplane	1
YL.RS.1425	Qitoubai	Yangling	Rhizosphere soil	1
YL.RP.1425	#N/A	Yangling	Rhizoplane	1
YL.RS.1445	Yazizui	Yangling	Rhizosphere soil	1
YL.RP.1445	#N/A	Yangling	Rhizoplane	1
YL.RS.Si242	Si242	Yangling	Rhizosphere soil	1
YL.RP.Si242		Yangling	Rhizoplane	1
YL.RS.367	Qingmiaoxiaobaigu	Yangling	Rhizosphere soil	1
YL.RP.367	#N/A	Yangling	Rhizoplane	1
YL.RS.1466	Huanggu	Yangling	Rhizosphere soil	1
YL.RP.1466	#N/A	Yangling	Rhizoplane	1
YL.RS.485	Zaoshu4hao	Yangling	Rhizosphere soil	1
YL.RP.485	#N/A	Yangling	Rhizoplane	1
YL.RS.Si180	Si180	Yangling	Rhizosphere soil	1
YL.RP.Si180		Yangling	Rhizoplane	1
YL.RS.685	Qiyuegu	Yangling	Rhizosphere soil	1
YL.RP.685	#N/A	Yangling	Rhizoplane	1
YL.RS.743	Shinong4hao	Yangling	Rhizosphere soil	1
YL.RP.743	#N/A	Yangling	Rhizoplane	1
YL.RS.21	Hongmiaosanbairi	Yangling	Rhizosphere soil	1
YL.RP.21	#N/A	Yangling	Rhizoplane	1
YL.RS.523	Erlouqing	Yangling	Rhizosphere soil	1
YL.RP.523	#N/A	Yangling	Rhizoplane	1
YL.RS.Si005	Si005	Yangling	Rhizosphere soil	1
YL.RP.Si005		Yangling	Rhizoplane	1
YL.RS.720	Jinlanhuang	Yangling	Rhizosphere soil	1
YL.RP.720	#N/A	Yangling	Rhizoplane	1
YL.RS.460	Hailizhan	Yangling	Rhizosphere soil	1
YL.RP.460	#N/A	Yangling	Rhizoplane	1
YL.RS.1389	Yigenmao	Yangling	Rhizosphere soil	1
YL.RP.1389	#N/A	Yangling	Rhizoplane	1
YL.RS.1460	Qitouhong	Yangling	Rhizosphere soil	1
YL.RP.1460	#N/A	Yangling	Rhizoplane	1
YL.RS.324	Huangseguzi	Yangling	Rhizosphere soil	1
YL.RP.324	#N/A	Yangling	Rhizoplane	1
YL.RS.1202	Pingliangmaocaogu	Yangling	Rhizosphere soil	1
YL.RP.1202	#N/A	Yangling	Rhizoplane	1
YL.RS.351	Qitoudabaigu	Yangling	Rhizosphere soil	1
YL.RP.351	#N/A	Yangling	Rhizoplane	1
YL.RS.Si087	Si087	Yangling	Rhizosphere soil	1
YL.RP.Si087		Yangling	Rhizoplane	1
YL.RS.595	Baimiaohuang	Yangling	Rhizosphere soil	1
YL.RP.595	#N/A	Yangling	Rhizoplane	1
YL.RS.1138	Bailuhuang	Yangling	Rhizosphere soil	1
YL.RP.1138	#N/A	Yangling	Rhizoplane	1
YL.RS.488	60tianhuancang	Yangling	Rhizosphere soil	1
YL.RP.488	#N/A	Yangling	Rhizoplane	1
YL.RS.1607	Chachagu	Yangling	Rhizosphere soil	1
YL.RP.1607	#N/A	Yangling	Rhizoplane	1
YL.RS.1386	Bantuiai	Yangling	Rhizosphere soil	1
YL.RP.1386	#N/A	Yangling	Rhizoplane	1
YL.RS.113	Hongmiaobaguzi	Yangling	Rhizosphere soil	1
YL.RP.113	#N/A	Yangling	Rhizoplane	1
YL.RS.1035	Baiguzi	Yangling	Rhizosphere soil	1
YL.RP.1035	#N/A	Yangling	Rhizoplane	1
YL.RS.152	Dahongpao	Yangling	Rhizosphere soil	1
YL.RP.152	#N/A	Yangling	Rhizoplane	1
YL.RS.342	Gaomiaoqing	Yangling	Rhizosphere soil	1
YL.RP.342	#N/A	Yangling	Rhizoplane	1
YL.RS.452	Wanjinbiangu	Yangling	Rhizosphere soil	1
YL.RP.452	#N/A	Yangling	Rhizoplane	1
YL.RS.1419	Changbozibai	Yangling	Rhizosphere soil	1
YL.RP.1419	#N/A	Yangling	Rhizoplane	1
YL.RS.862	Zhuyeqing	Yangling	Rhizosphere soil	1
YL.RP.862	#N/A	Yangling	Rhizoplane	1
YL.RS.579	Qitouhuang	Yangling	Rhizosphere soil	1
YL.RP.579	#N/A	Yangling	Rhizoplane	1
YL.RS.1056	Bahemi	Yangling	Rhizosphere soil	1
YL.RP.1056	#N/A	Yangling	Rhizoplane	1
YL.RS.1618	Qitoubai	Yangling	Rhizosphere soil	1
YL.RP.1618	#N/A	Yangling	Rhizoplane	1
YL.RS.683	Xiaohonggu	Yangling	Rhizosphere soil	1
YL.RP.683	#N/A	Yangling	Rhizoplane	1
YL.RS.541	Qianchuanhuang	Yangling	Rhizosphere soil	1
YL.RP.541	#N/A	Yangling	Rhizoplane	1
YL.RS.1215	Langweiba	Yangling	Rhizosphere soil	1
YL.RP.1215	#N/A	Yangling	Rhizoplane	1
YL.RS.64	Hongbaimiao	Yangling	Rhizosphere soil	1
YL.RP.64	#N/A	Yangling	Rhizoplane	1
YL.RS.Si080	Si080	Yangling	Rhizosphere soil	1
YL.RP.Si080		Yangling	Rhizoplane	1
YL.RS.1473	Liushabai	Yangling	Rhizosphere soil	1
YL.RP.1473	#N/A	Yangling	Rhizoplane	1
YL.RS.897	Daqingmiao	Yangling	Rhizosphere soil	1
YL.RP.897	#N/A	Yangling	Rhizoplane	1
YL.RS.45	Qingmiaoheishatan	Yangling	Rhizosphere soil	1
YL.RP.45	#N/A	Yangling	Rhizoplane	1
YL.RS.405	Zhuyeqing	Yangling	Rhizosphere soil	1
YL.RP.405	#N/A	Yangling	Rhizoplane	1
YL.RS.507	Huangqianchuan	Yangling	Rhizosphere soil	1
YL.RP.507	#N/A	Yangling	Rhizoplane	1
YL.RS.237	Xiaobaimi	Yangling	Rhizosphere soil	1
YL.RP.237	#N/A	Yangling	Rhizoplane	1
YL.RS.1173	Xiaoxiangu	Yangling	Rhizosphere soil	1
YL.RP.1173	#N/A	Yangling	Rhizoplane	1
YL.RS.370	Tiebiangan	Yangling	Rhizosphere soil	1
YL.RP.370	#N/A	Yangling	Rhizoplane	1
YL.RS.Si046	Si046	Yangling	Rhizosphere soil	1
YL.RP.Si046		Yangling	Rhizoplane	1
YL.RS.567	Baidatou	Yangling	Rhizosphere soil	1
YL.RP.567	#N/A	Yangling	Rhizoplane	1
YL.RS.416	Tiebiangu	Yangling	Rhizosphere soil	1
YL.RP.416	#N/A	Yangling	Rhizoplane	1
YL.RS.100	Hongmiaobaiguwumi	Yangling	Rhizosphere soil	1
YL.RP.100	#N/A	Yangling	Rhizoplane	1
YL.RS.380	Datou8hao	Yangling	Rhizosphere soil	1
YL.RP.380	#N/A	Yangling	Rhizoplane	1
YL.RS.914	Laotoubei	Yangling	Rhizosphere soil	1
YL.RP.914	#N/A	Yangling	Rhizoplane	1
YL.RS.1279	Hongmaoda	Yangling	Rhizosphere soil	1
YL.RP.1279	#N/A	Yangling	Rhizoplane	1
YL.RS.965	Dalihuang	Yangling	Rhizosphere soil	1
YL.RP.965	#N/A	Yangling	Rhizoplane	1
YL.RS.1439	Dahuanggu	Yangling	Rhizosphere soil	1
YL.RP.1439	#N/A	Yangling	Rhizoplane	1
YL.RS.120	Suobohuang	Yangling	Rhizosphere soil	1
YL.RP.120	#N/A	Yangling	Rhizoplane	1
YL.RS.1395	Hongmiaojigu	Yangling	Rhizosphere soil	1
YL.RP.1395	#N/A	Yangling	Rhizoplane	1
YL.RS.286	Longweiba	Yangling	Rhizosphere soil	1
YL.RP.286	#N/A	Yangling	Rhizoplane	1
YL.RS.1075	Xiaolaolaibian	Yangling	Rhizosphere soil	1
YL.RP.1075	#N/A	Yangling	Rhizoplane	1
YL.RS.1148	Pingluodahuanggu	Yangling	Rhizosphere soil	1
YL.RP.1148	#N/A	Yangling	Rhizoplane	1
YL.RS.254	Maomaosui	Yangling	Rhizosphere soil	1
YL.RP.254	#N/A	Yangling	Rhizoplane	1
YL.RS.1321	Laolaixian	Yangling	Rhizosphere soil	1
YL.RP.1321	#N/A	Yangling	Rhizoplane	1
YL.RS.1365	Huangmaosui	Yangling	Rhizosphere soil	1
YL.RP.1365	#N/A	Yangling	Rhizoplane	1
YL.RS.1407	Zhuyeqing	Yangling	Rhizosphere soil	1
YL.RP.1407	#N/A	Yangling	Rhizoplane	1
YL.RS.605	Ziganbai	Yangling	Rhizosphere soil	1
YL.RP.605	#N/A	Yangling	Rhizoplane	1
YL.RS.Si027	Si027	Yangling	Rhizosphere soil	1
YL.RP.Si027		Yangling	Rhizoplane	1
YL.RS.813	Erzigu	Yangling	Rhizosphere soil	1
YL.RP.813	#N/A	Yangling	Rhizoplane	1
YL.RS.42	Zhanguzi	Yangling	Rhizosphere soil	1
YL.RP.42	#N/A	Yangling	Rhizoplane	1
YL.RS.644	Shengchenggu	Yangling	Rhizosphere soil	1
YL.RP.644	#N/A	Yangling	Rhizoplane	1
YL.RS.1228	Dingximocaogu	Yangling	Rhizosphere soil	1
YL.RP.1228	#N/A	Yangling	Rhizoplane	1
YL.RS.1073	Chaotiangu	Yangling	Rhizosphere soil	1
YL.RP.1073	#N/A	Yangling	Rhizoplane	1
YL.RS.Si105	Si105	Yangling	Rhizosphere soil	1
YL.RP.Si105		Yangling	Rhizoplane	1
YL.RS.694	Dabaigu	Yangling	Rhizosphere soil	1
YL.RP.694	#N/A	Yangling	Rhizoplane	1
YL.RS.436	Xiaohehegu	Yangling	Rhizosphere soil	1
YL.RP.436	#N/A	Yangling	Rhizoplane	1
YL.RS.1342	Heizigu	Yangling	Rhizosphere soil	1
YL.RP.1342	#N/A	Yangling	Rhizoplane	1
YL.RS.94	Hongmaosipi	Yangling	Rhizosphere soil	1
YL.RP.94	#N/A	Yangling	Rhizoplane	1
YL.RS.816	Liezuizi	Yangling	Rhizosphere soil	1
YL.RP.816	#N/A	Yangling	Rhizoplane	1
YL.RS.1450	Yichuanqian	Yangling	Rhizosphere soil	1
YL.RP.1450	#N/A	Yangling	Rhizoplane	1
YL.RS.568	Youshabai	Yangling	Rhizosphere soil	1
YL.RP.568	#N/A	Yangling	Rhizoplane	1
YL.RS.1062	Laolaibian	Yangling	Rhizosphere soil	1
YL.RP.1062	#N/A	Yangling	Rhizoplane	1
YL.RS.265	Daaigen	Yangling	Rhizosphere soil	1
YL.RP.265	#N/A	Yangling	Rhizoplane	1
YL.RS.296	Xiaohongmiao	Yangling	Rhizosphere soil	1
YL.RP.296	#N/A	Yangling	Rhizoplane	1
YL.RS.1129	Honggu	Yangling	Rhizosphere soil	1
YL.RP.1129	#N/A	Yangling	Rhizoplane	1
YL.RS.1143	Xiaomingguzi	Yangling	Rhizosphere soil	1
YL.RP.1143	#N/A	Yangling	Rhizoplane	1
YL.RS.Si096	Si096	Yangling	Rhizosphere soil	1
YL.RP.Si096		Yangling	Rhizoplane	1
YL.RS.1355	Tutizhan	Yangling	Rhizosphere soil	1
YL.RP.1355	#N/A	Yangling	Rhizoplane	1
YL.RS.916	Laotoubei	Yangling	Rhizosphere soil	1
YL.RP.916	#N/A	Yangling	Rhizoplane	1
YL.RS.1457	Erzhongpi	Yangling	Rhizosphere soil	1
YL.RP.1457	#N/A	Yangling	Rhizoplane	1
YL.RS.445	Datouhuang	Yangling	Rhizosphere soil	1
YL.RP.445	#N/A	Yangling	Rhizoplane	1
YL.RS.200	Xiaowugu	Yangling	Rhizosphere soil	1
YL.RP.200	#N/A	Yangling	Rhizoplane	1
YL.RS.1261	Xiaoshengtou	Yangling	Rhizosphere soil	1
YL.RP.1261	#N/A	Yangling	Rhizoplane	1
YL.RS.1339	Honggenbogu	Yangling	Rhizosphere soil	1
YL.RP.1339	#N/A	Yangling	Rhizoplane	1
YL.RS.1352	Jizui	Yangling	Rhizosphere soil	1
YL.RP.1352	#N/A	Yangling	Rhizoplane	1
YL.RS.1621	Nierxianxian	Yangling	Rhizosphere soil	1
YL.RP.1621	#N/A	Yangling	Rhizoplane	1
YL.RS.27	Heiguzi	Yangling	Rhizosphere soil	1
YL.RP.27	#N/A	Yangling	Rhizoplane	1
YL.RS.161	Dalibai	Yangling	Rhizosphere soil	1
YL.RP.161	#N/A	Yangling	Rhizoplane	1
YL.RS.Si132	Si132	Yangling	Rhizosphere soil	1
YL.RP.Si132		Yangling	Rhizoplane	1
YL.RS.582	Jindianhuang	Yangling	Rhizosphere soil	1
YL.RP.582	#N/A	Yangling	Rhizoplane	1
YL.RS.1310	60tianhuancang	Yangling	Rhizosphere soil	1
YL.RP.1310	#N/A	Yangling	Rhizoplane	1
YL.RS.109	Maozhuagu	Yangling	Rhizosphere soil	1
YL.RP.109	#N/A	Yangling	Rhizoplane	1
YL.RS.Si253	Si253	Yangling	Rhizosphere soil	1
YL.RP.Si253		Yangling	Rhizoplane	1
YL.RS.Si216	Si216	Yangling	Rhizosphere soil	1
YL.RP.Si216		Yangling	Rhizoplane	1
YL.RS.557	Huangsanbianhua	Yangling	Rhizosphere soil	1
YL.RP.557	#N/A	Yangling	Rhizoplane	1
YL.RS.1581	Huanglishengtougu	Yangling	Rhizosphere soil	1
YL.RP.1581	#N/A	Yangling	Rhizoplane	1
YL.RS.1239	Dingxidajinhuang	Yangling	Rhizosphere soil	1
YL.RP.1239	#N/A	Yangling	Rhizoplane	1
YL.RS.1604	Dabaigu	Yangling	Rhizosphere soil	1
YL.RP.1604	#N/A	Yangling	Rhizoplane	1
YL.RS.Si070	Si070	Yangling	Rhizosphere soil	1
YL.RP.Si070		Yangling	Rhizoplane	1
YL.RS.868	Laolaibian	Yangling	Rhizosphere soil	1
YL.RP.868	#N/A	Yangling	Rhizoplane	1
YL.RS.Si221	Si221	Yangling	Rhizosphere soil	1
YL.RP.Si221		Yangling	Rhizoplane	1
YL.RS.672	Sanhuanggu	Yangling	Rhizosphere soil	1
YL.RP.672	#N/A	Yangling	Rhizoplane	1
YL.RS.1140	Bianganshaoguzi	Yangling	Rhizosphere soil	1
YL.RP.1140	#N/A	Yangling	Rhizoplane	1
YL.RS.1181	Liushihuang	Yangling	Rhizosphere soil	1
YL.RP.1181	#N/A	Yangling	Rhizoplane	1
YL.RS.275	Jinxiangyu	Yangling	Rhizosphere soil	1
YL.RP.275	#N/A	Yangling	Rhizoplane	1
YL.RS.983	Kangulao	Yangling	Rhizosphere soil	1
YL.RP.983	#N/A	Yangling	Rhizoplane	1
YL.RS.Si201	Si201	Yangling	Rhizosphere soil	1
YL.RP.Si201		Yangling	Rhizoplane	1
YL.RS.Si114.2	Si114.2	Yangling	Rhizosphere soil	1
YL.RP.Si114.2		Yangling	Rhizoplane	1
YL.RS.197	Hongmiaoguandongzhan	Yangling	Rhizosphere soil	1
YL.RP.197	#N/A	Yangling	Rhizoplane	1
YL.RS.Si240	Si240	Yangling	Rhizosphere soil	1
YL.RP.Si240		Yangling	Rhizoplane	1
YL.RS.Si162	Si162	Yangling	Rhizosphere soil	1
YL.RP.Si162		Yangling	Rhizoplane	1
YL.RS.751	Dabaigu	Yangling	Rhizosphere soil	1
YL.RP.751	#N/A	Yangling	Rhizoplane	1
YL.RS.60	Babainian	Yangling	Rhizosphere soil	1
YL.RP.60	#N/A	Yangling	Rhizoplane	1
YL.RS.1245	Huiningheigu	Yangling	Rhizosphere soil	1
YL.RP.1245	#N/A	Yangling	Rhizoplane	1
YL.RS.1400	Xiaojigu	Yangling	Rhizosphere soil	1
YL.RP.1400	#N/A	Yangling	Rhizoplane	1
YL.RS.691	Xiaobaigu	Yangling	Rhizosphere soil	1
YL.RP.691	#N/A	Yangling	Rhizoplane	1
YL.RS.1388	Kaoshanhuang	Yangling	Rhizosphere soil	1
YL.RP.1388	#N/A	Yangling	Rhizoplane	1
YL.RS.Si129	Si129	Yangling	Rhizosphere soil	1
YL.RP.Si129		Yangling	Rhizoplane	1
YL.RS.346	Huaguzi	Yangling	Rhizosphere soil	1
YL.RP.346	#N/A	Yangling	Rhizoplane	1
YL.RS.911	Hualian	Yangling	Rhizosphere soil	1
YL.RP.911	#N/A	Yangling	Rhizoplane	1
YL.RS.1295	Longzhuazhangu	Yangling	Rhizosphere soil	1
YL.RP.1295	#N/A	Yangling	Rhizoplane	1
YL.RS.427	Laohuahuang	Yangling	Rhizosphere soil	1
YL.RP.427	#N/A	Yangling	Rhizoplane	1
YL.RS.Si232	Si232	Yangling	Rhizosphere soil	1
YL.RP.Si232		Yangling	Rhizoplane	1
YL.RS.82	Yanguoqiu	Yangling	Rhizosphere soil	1
YL.RP.82	#N/A	Yangling	Rhizoplane	1
YL.RS.650	Huangruangu	Yangling	Rhizosphere soil	1
YL.RP.650	#N/A	Yangling	Rhizoplane	1
YL.RS.1154	Huinongdahuanggu	Yangling	Rhizosphere soil	1
YL.RP.1154	#N/A	Yangling	Rhizoplane	1
YL.RS.Si260	Si260	Yangling	Rhizosphere soil	1
YL.RP.Si260		Yangling	Rhizoplane	1
YL.RS.895	Daobaqi	Yangling	Rhizosphere soil	1
YL.RP.895	#N/A	Yangling	Rhizoplane	1
YL.RS.Si085	Si085	Yangling	Rhizosphere soil	1
YL.RP.Si085		Yangling	Rhizoplane	1
YL.RS.69	Kangchaogu	Yangling	Rhizosphere soil	1
YL.RP.69	#N/A	Yangling	Rhizoplane	1
YL.RS.Si113	Si113	Yangling	Rhizosphere soil	1
YL.RP.Si113		Yangling	Rhizoplane	1
YL.RS.1157	Jinjixiaobaigu	Yangling	Rhizosphere soil	1
YL.RP.1157	#N/A	Yangling	Rhizoplane	1
YL.RS.664	Ruangu	Yangling	Rhizosphere soil	1
YL.RP.664	#N/A	Yangling	Rhizoplane	1
YL.RS.1470	Xiabanyangu	Yangling	Rhizosphere soil	1
YL.RP.1470	#N/A	Yangling	Rhizoplane	1
YL.RS.79	Daaibazi	Yangling	Rhizosphere soil	1
YL.RP.79	#N/A	Yangling	Rhizoplane	1
YL.RS.1420	Chugu	Yangling	Rhizosphere soil	1
YL.RP.1420	#N/A	Yangling	Rhizoplane	1
YL.RS.352	Wuchibai	Yangling	Rhizosphere soil	1
YL.RP.352	#N/A	Yangling	Rhizoplane	1
YL.RS.Si176	Si176	Yangling	Rhizosphere soil	1
YL.RP.Si176		Yangling	Rhizoplane	1
YL.RS.1034	Bodigao	Yangling	Rhizosphere soil	1
YL.RP.1034	#N/A	Yangling	Rhizoplane	1
YL.RS.251	Bianziqing	Yangling	Rhizosphere soil	1
YL.RP.251	#N/A	Yangling	Rhizoplane	1
YL.RS.426	Kanglaogu	Yangling	Rhizosphere soil	1
YL.RP.426	#N/A	Yangling	Rhizoplane	1
YL.RS.Si101	Si101	Yangling	Rhizosphere soil	1
YL.RP.Si101		Yangling	Rhizoplane	1
YL.RS.369	Shizihong	Yangling	Rhizosphere soil	1
YL.RP.369	#N/A	Yangling	Rhizoplane	1
YL.RS.1435	Longzhuagu	Yangling	Rhizosphere soil	1
YL.RP.1435	#N/A	Yangling	Rhizoplane	1
YL.RS.Si077	Si077	Yangling	Rhizosphere soil	1
YL.RP.Si077		Yangling	Rhizoplane	1
YL.RS.279	Hongmiaoxiaobaimi	Yangling	Rhizosphere soil	1
YL.RP.279	#N/A	Yangling	Rhizoplane	1
YL.RS.651	Jinbangchui	Yangling	Rhizosphere soil	1
YL.RP.651	#N/A	Yangling	Rhizoplane	1
YL.RS.176	Dawugu	Yangling	Rhizosphere soil	1
YL.RP.176	#N/A	Yangling	Rhizoplane	1
YL.RS.956	Qisifeng	Yangling	Rhizosphere soil	1
YL.RP.956	#N/A	Yangling	Rhizoplane	1
YL.RS.498	Xiaobaigu	Yangling	Rhizosphere soil	1
YL.RP.498	#N/A	Yangling	Rhizoplane	1
YL.RS.629	Zigu	Yangling	Rhizosphere soil	1
YL.RP.629	#N/A	Yangling	Rhizoplane	1
YL.RS.947	Liulengbai	Yangling	Rhizosphere soil	1
YL.RP.947	#N/A	Yangling	Rhizoplane	1
YL.RS.Si259	Si259	Yangling	Rhizosphere soil	1
YL.RP.Si259		Yangling	Rhizoplane	1
YL.RS.256	Qingmiaoxiaobaizhan	Yangling	Rhizosphere soil	1
YL.RP.256	#N/A	Yangling	Rhizoplane	1
YL.RS.Si147	Si147	Yangling	Rhizosphere soil	1
YL.RP.Si147		Yangling	Rhizoplane	1
YL.RS.1284	Tietiaozigu	Yangling	Rhizosphere soil	1
YL.RP.1284	#N/A	Yangling	Rhizoplane	1
YL.RS.428	Chengjijin	Yangling	Rhizosphere soil	1
YL.RP.428	#N/A	Yangling	Rhizoplane	1
YL.RS.Si134	Si134	Yangling	Rhizosphere soil	1
YL.RP.Si134		Yangling	Rhizoplane	1
YL.RS.887	Dalihuang	Yangling	Rhizosphere soil	1
YL.RP.887	#N/A	Yangling	Rhizoplane	1
YL.RS.1606	Dahonggu	Yangling	Rhizosphere soil	1
YL.RP.1606	#N/A	Yangling	Rhizoplane	1
YL.RS.1160	Baishagu	Yangling	Rhizosphere soil	1
YL.RP.1160	#N/A	Yangling	Rhizoplane	1
YL.RS.72	Changboyangu	Yangling	Rhizosphere soil	1
YL.RP.72	#N/A	Yangling	Rhizoplane	1
YL.RS.500	Huweigu	Yangling	Rhizosphere soil	1
YL.RP.500	#N/A	Yangling	Rhizoplane	1
YL.RS.1221	Gaolanlvshengtou	Yangling	Rhizosphere soil	1
YL.RP.1221	#N/A	Yangling	Rhizoplane	1
YL.RS.1200	Xijixiaojinhuang	Yangling	Rhizosphere soil	1
YL.RP.1200	#N/A	Yangling	Rhizoplane	1
YL.RS.1122	Baishagu	Yangling	Rhizosphere soil	1
YL.RP.1122	#N/A	Yangling	Rhizoplane	1
YL.RS.Si167	Si167	Yangling	Rhizosphere soil	1
YL.RP.Si167		Yangling	Rhizoplane	1
YL.RS.1275	Yulinbai	Yangling	Rhizosphere soil	1
YL.RP.1275	#N/A	Yangling	Rhizoplane	1
YL.RS.1108	Maozhuazi	Yangling	Rhizosphere soil	1
YL.RP.1108	#N/A	Yangling	Rhizoplane	1
YL.RS.462	Qitouhuang	Yangling	Rhizosphere soil	1
YL.RP.462	#N/A	Yangling	Rhizoplane	1
YL.RS.1491	Bocaigen	Yangling	Rhizosphere soil	1
YL.RP.1491	#N/A	Yangling	Rhizoplane	1
YL.RS.1209	Jingtaiqiegu	Yangling	Rhizosphere soil	1
YL.RP.1209	#N/A	Yangling	Rhizoplane	1
YL.RS.1362	Chilizigen	Yangling	Rhizosphere soil	1
YL.RP.1362	#N/A	Yangling	Rhizoplane	1
YL.RS.Si007	Si007	Yangling	Rhizosphere soil	1
YL.RP.Si007		Yangling	Rhizoplane	1
YL.RS.263	Jiameizi	Yangling	Rhizosphere soil	1
YL.RP.263	#N/A	Yangling	Rhizoplane	1
YL.RS.632	Yingzhouhuang	Yangling	Rhizosphere soil	1
YL.RP.632	#N/A	Yangling	Rhizoplane	1
YL.RS.1371	Baipixiaozhangu	Yangling	Rhizosphere soil	1
YL.RP.1371	#N/A	Yangling	Rhizoplane	1
YL.RS.991	Laolaibian	Yangling	Rhizosphere soil	1
YL.RP.991	#N/A	Yangling	Rhizoplane	1
YL.RS.Si107	Si107	Yangling	Rhizosphere soil	1
YL.RP.Si107		Yangling	Rhizoplane	1
YL.RS.931	Qingmiaohanguzi	Yangling	Rhizosphere soil	1
YL.RP.931	#N/A	Yangling	Rhizoplane	1
YL.RS.50	Zhongpibai	Yangling	Rhizosphere soil	1
YL.RP.50	#N/A	Yangling	Rhizoplane	1
YL.RS.1409	Qitoucao	Yangling	Rhizosphere soil	1
YL.RP.1409	#N/A	Yangling	Rhizoplane	1
YL.RS.Si189	Si189	Yangling	Rhizosphere soil	1
YL.RP.Si189		Yangling	Rhizoplane	1
YL.RS.1077	Laolaibian	Yangling	Rhizosphere soil	1
YL.RP.1077	#N/A	Yangling	Rhizoplane	1
YL.RS.1136	Yatache	Yangling	Rhizosphere soil	1
YL.RP.1136	#N/A	Yangling	Rhizoplane	1
YL.RS.1175	Xiaosanbian	Yangling	Rhizosphere soil	1
YL.RP.1175	#N/A	Yangling	Rhizoplane	1
YL.RS.293	Niumaohuang	Yangling	Rhizosphere soil	1
YL.RP.293	#N/A	Yangling	Rhizoplane	1
YL.RS.1299	Sanbianchou	Yangling	Rhizosphere soil	1
YL.RP.1299	#N/A	Yangling	Rhizoplane	1
YL.RS.967	Daobaqi	Yangling	Rhizosphere soil	1
YL.RP.967	#N/A	Yangling	Rhizoplane	1
YL.RS.1326	Menyundihong	Yangling	Rhizosphere soil	1
YL.RP.1326	#N/A	Yangling	Rhizoplane	1
YL.RS.322	Honggu	Yangling	Rhizosphere soil	1
YL.RP.322	#N/A	Yangling	Rhizoplane	1
YL.RS.645	Daqinggu	Yangling	Rhizosphere soil	1
YL.RP.645	#N/A	Yangling	Rhizoplane	1
YL.RS.469	Yudaibai	Yangling	Rhizosphere soil	1
YL.RP.469	#N/A	Yangling	Rhizoplane	1
YL.RS.635	Jinhuanggu	Yangling	Rhizosphere soil	1
YL.RP.635	#N/A	Yangling	Rhizoplane	1
YL.RS.1088	Hongmaozi	Yangling	Rhizosphere soil	1
YL.RP.1088	#N/A	Yangling	Rhizoplane	1
YL.RS.575	Dashuangbo	Yangling	Rhizosphere soil	1
YL.RP.575	#N/A	Yangling	Rhizoplane	1
YL.RS.1382	Momogu	Yangling	Rhizosphere soil	1
YL.RP.1382	#N/A	Yangling	Rhizoplane	1
YL.RS.1176	Bailongzhougu	Yangling	Rhizosphere soil	1
YL.RP.1176	#N/A	Yangling	Rhizoplane	1
YL.RS.1452	Luohuahuang	Yangling	Rhizosphere soil	1
YL.RP.1452	#N/A	Yangling	Rhizoplane	1
YL.RS.709	Honglvgu	Yangling	Rhizosphere soil	1
YL.RP.709	#N/A	Yangling	Rhizoplane	1
YL.RS.1005	Shanxibai	Yangling	Rhizosphere soil	1
YL.RP.1005	#N/A	Yangling	Rhizoplane	1
YL.RS.28	Baimiaochazi	Yangling	Rhizosphere soil	1
YL.RP.28	#N/A	Yangling	Rhizoplane	1
YL.RS.Si186	Si186	Yangling	Rhizosphere soil	1
YL.RP.Si186		Yangling	Rhizoplane	1
YL.RS.310	Ganfandan	Yangling	Rhizosphere soil	1
YL.RP.310	#N/A	Yangling	Rhizoplane	1
YL.RS.192	Heishatan	Yangling	Rhizosphere soil	1
YL.RP.192	#N/A	Yangling	Rhizoplane	1
YL.RS.1337	Xiaoermao	Yangling	Rhizosphere soil	1
YL.RP.1337	#N/A	Yangling	Rhizoplane	1
YL.RS.215	Yazizui	Yangling	Rhizosphere soil	1
YL.RP.215	#N/A	Yangling	Rhizoplane	1
YL.RS.699	Qijiebian	Yangling	Rhizosphere soil	1
YL.RP.699	#N/A	Yangling	Rhizoplane	1
YL.RS.1115	Zhuyeqing	Yangling	Rhizosphere soil	1
YL.RP.1115	#N/A	Yangling	Rhizoplane	1
YL.RS.687	Dahuanggu	Yangling	Rhizosphere soil	1
YL.RP.687	#N/A	Yangling	Rhizoplane	1
YL.RS.150	Xiaojinmiao	Yangling	Rhizosphere soil	1
YL.RP.150	#N/A	Yangling	Rhizoplane	1
YL.RS.Si040	Si040	Yangling	Rhizosphere soil	1
YL.RP.Si040		Yangling	Rhizoplane	1
YL.RS.1038	Laolaibian	Yangling	Rhizosphere soil	1
YL.RP.1038	#N/A	Yangling	Rhizoplane	1
YL.RS.245	Bandaohei	Yangling	Rhizosphere soil	1
YL.RP.245	#N/A	Yangling	Rhizoplane	1
YL.RS.267	Hongmiaobaimi	Yangling	Rhizosphere soil	1
YL.RP.267	#N/A	Yangling	Rhizoplane	1
YL.RS.543	Maomaohuang	Yangling	Rhizosphere soil	1
YL.RP.543	#N/A	Yangling	Rhizoplane	1
YL.RS.354	Qingmiaodabaigu	Yangling	Rhizosphere soil	1
YL.RP.354	#N/A	Yangling	Rhizoplane	1
YL.RS.1437	1607	Yangling	Rhizosphere soil	1
YL.RP.1437	#N/A	Yangling	Rhizoplane	1
YL.RS.Si053	Si053	Yangling	Rhizosphere soil	1
YL.RP.Si053		Yangling	Rhizoplane	1
YL.RS.1344	Huangzhangu	Yangling	Rhizosphere soil	1
YL.RP.1344	#N/A	Yangling	Rhizoplane	1
YL.RS.332	Huazhong4hao	Yangling	Rhizosphere soil	1
YL.RP.332	#N/A	Yangling	Rhizoplane	1
YL.RS.9	Sanbai	Yangling	Rhizosphere soil	1
YL.RP.9	#N/A	Yangling	Rhizoplane	1
YL.RS.1217	Shanxixiaojinhuang	Yangling	Rhizosphere soil	1
YL.RP.1217	#N/A	Yangling	Rhizoplane	1
YL.RS.1600	Dayehuang	Yangling	Rhizosphere soil	1
YL.RP.1600	#N/A	Yangling	Rhizoplane	1
YL.RS.34	Hongzhangu	Yangling	Rhizosphere soil	1
YL.RP.34	#N/A	Yangling	Rhizoplane	1
YL.RS.603	Jiweiba	Yangling	Rhizosphere soil	1
YL.RP.603	#N/A	Yangling	Rhizoplane	1
YL.RS.90	Dazhangu	Yangling	Rhizosphere soil	1
YL.RP.90	#N/A	Yangling	Rhizoplane	1
YL.RS.Si115	Si115	Yangling	Rhizosphere soil	1
YL.RP.Si115		Yangling	Rhizoplane	1
YL.RS.1410	Manqiangta	Yangling	Rhizosphere soil	1
YL.RP.1410	#N/A	Yangling	Rhizoplane	1
YL.RS.565	Jindianbai	Yangling	Rhizosphere soil	1
YL.RP.565	#N/A	Yangling	Rhizoplane	1
YL.RS.1346	Qitoubai	Yangling	Rhizosphere soil	1
YL.RP.1346	#N/A	Yangling	Rhizoplane	1
YL.RS.1434	Tuminggu	Yangling	Rhizosphere soil	1
YL.RP.1434	#N/A	Yangling	Rhizoplane	1
YL.RS.1045	Dalihuang	Yangling	Rhizosphere soil	1
YL.RP.1045	#N/A	Yangling	Rhizoplane	1
YL.RS.1004	Hadali	Yangling	Rhizosphere soil	1
YL.RP.1004	#N/A	Yangling	Rhizoplane	1
YL.RS.891	Daobaqi	Yangling	Rhizosphere soil	1
YL.RP.891	#N/A	Yangling	Rhizoplane	1
YL.RS.1619	Xiaobaigu	Yangling	Rhizosphere soil	1
YL.RP.1619	#N/A	Yangling	Rhizoplane	1
YL.RS.16	Dahandan	Yangling	Rhizosphere soil	1
YL.RP.16	#N/A	Yangling	Rhizoplane	1
YL.RS.1360	Damaogu	Yangling	Rhizosphere soil	1
YL.RP.1360	#N/A	Yangling	Rhizoplane	1
YL.RS.1013	Maozhuazi	Yangling	Rhizosphere soil	1
YL.RP.1013	#N/A	Yangling	Rhizoplane	1
YL.RS.233	Qingmiaoganjian	Yangling	Rhizosphere soil	1
YL.RP.233	#N/A	Yangling	Rhizoplane	1
YL.RS.1490	Dalangshile	Yangling	Rhizosphere soil	1
YL.RP.1490	#N/A	Yangling	Rhizoplane	1
YL.RS.1224	Yongjingyuanhongcaogu	Yangling	Rhizosphere soil	1
YL.RP.1224	#N/A	Yangling	Rhizoplane	1
YL.RS.Si269	Si269	Yangling	Rhizosphere soil	1
YL.RP.Si269		Yangling	Rhizoplane	1
YL.RS.368	Hongmiaoshanxibai	Yangling	Rhizosphere soil	1
YL.RP.368	#N/A	Yangling	Rhizoplane	1
YL.RS.316	Daodiqing	Yangling	Rhizosphere soil	1
YL.RP.316	#N/A	Yangling	Rhizoplane	1
YL.RS.994	Daobaqizhangu	Yangling	Rhizosphere soil	1
YL.RP.994	#N/A	Yangling	Rhizoplane	1
YL.RS.1370	Zigenbai	Yangling	Rhizosphere soil	1
YL.RP.1370	#N/A	Yangling	Rhizoplane	1
YL.RS.Si098	Si098	Yangling	Rhizosphere soil	1
YL.RP.Si098		Yangling	Rhizoplane	1
YL.RS.849	Dajinmiaohuangmi	Yangling	Rhizosphere soil	1
YL.RP.849	#N/A	Yangling	Rhizoplane	1
YL.RS.11	Heishatan-2	Yangling	Rhizosphere soil	1
YL.RP.11	#N/A	Yangling	Rhizoplane	1
YL.RS.208	Qingmiaoaigen	Yangling	Rhizosphere soil	1
YL.RP.208	#N/A	Yangling	Rhizoplane	1
YL.RS.Si139	Si139	Yangling	Rhizosphere soil	1
YL.RP.Si139		Yangling	Rhizoplane	1
YL.RS.93	Hongmiaodatouzi	Yangling	Rhizosphere soil	1
YL.RP.93	#N/A	Yangling	Rhizoplane	1
YL.RS.Si074	Si074	Yangling	Rhizosphere soil	1
YL.RP.Si074		Yangling	Rhizoplane	1
YL.RS.292	Xiaobaili	Yangling	Rhizosphere soil	1
YL.RP.292	#N/A	Yangling	Rhizoplane	1
YL.RS.Si009	Si009	Yangling	Rhizosphere soil	1
YL.RP.Si009		Yangling	Rhizoplane	1
YL.RS.291	Huangzhualong	Yangling	Rhizosphere soil	1
YL.RP.291	#N/A	Yangling	Rhizoplane	1
YL.RS.199	Hongmiaohuanggu	Yangling	Rhizosphere soil	1
YL.RP.199	#N/A	Yangling	Rhizoplane	1
YL.RS.1306	Daobaqi	Yangling	Rhizosphere soil	1
YL.RP.1306	#N/A	Yangling	Rhizoplane	1
YL.RS.429	Jieerqiao	Yangling	Rhizosphere soil	1
YL.RP.429	#N/A	Yangling	Rhizoplane	1
YL.RS.1328	Maozhangu	Yangling	Rhizosphere soil	1
YL.RP.1328	#N/A	Yangling	Rhizoplane	1
YL.RS.1091	Sudeliang	Yangling	Rhizosphere soil	1
YL.RP.1091	#N/A	Yangling	Rhizoplane	1
YL.RS.409	Chigaogu	Yangling	Rhizosphere soil	1
YL.RP.409	#N/A	Yangling	Rhizoplane	1
YL.RS.73	Jiameizi	Yangling	Rhizosphere soil	1
YL.RP.73	#N/A	Yangling	Rhizoplane	1
YL.RS.67	Hongmiaozhanzitou	Yangling	Rhizosphere soil	1
YL.RP.67	#N/A	Yangling	Rhizoplane	1
YL.RS.241	Dajinmiao	Yangling	Rhizosphere soil	1
YL.RP.241	#N/A	Yangling	Rhizoplane	1
YL.RS.Si215	Si215	Yangling	Rhizosphere soil	1
YL.RP.Si215		Yangling	Rhizoplane	1
YL.RS.489	50tianhuancang	Yangling	Rhizosphere soil	1
YL.RP.489	#N/A	Yangling	Rhizoplane	1
YL.RS.585	Zidun	Yangling	Rhizosphere soil	1
YL.RP.585	#N/A	Yangling	Rhizoplane	1
YL.RS.Si251	Si251	Yangling	Rhizosphere soil	1
YL.RP.Si251		Yangling	Rhizoplane	1
YL.RS.1392	Qitouyulinbai	Yangling	Rhizosphere soil	1
YL.RP.1392	#N/A	Yangling	Rhizoplane	1
YL.RS.1080	Liujibai	Yangling	Rhizosphere soil	1
YL.RP.1080	#N/A	Yangling	Rhizoplane	1
YL.RS.1281	Dajinhuang	Yangling	Rhizosphere soil	1
YL.RP.1281	#N/A	Yangling	Rhizoplane	1
YL.RS.1113	Baijiugu	Yangling	Rhizosphere soil	1
YL.RP.1113	#N/A	Yangling	Rhizoplane	1
YL.RS.674	Luoquangu	Yangling	Rhizosphere soil	1
YL.RP.674	#N/A	Yangling	Rhizoplane	1
YL.RS.732	Xiaoqinggu	Yangling	Rhizosphere soil	1
YL.RP.732	#N/A	Yangling	Rhizoplane	1
YL.RS.Si012	Si012	Yangling	Rhizosphere soil	1
YL.RP.Si012		Yangling	Rhizoplane	1
YL.RS.280	Qisibangzi	Yangling	Rhizosphere soil	1
YL.RP.280	#N/A	Yangling	Rhizoplane	1
YL.RS.273	Badouzi	Yangling	Rhizosphere soil	1
YL.RP.273	#N/A	Yangling	Rhizoplane	1
YL.RS.1603	811	Yangling	Rhizosphere soil	1
YL.RP.1603	#N/A	Yangling	Rhizoplane	1
YL.RS.Si083	Si083	Yangling	Rhizosphere soil	1
YL.RP.Si083		Yangling	Rhizoplane	1
YL.RS.1416	Mengniujian	Yangling	Rhizosphere soil	1
YL.RP.1416	#N/A	Yangling	Rhizoplane	1
YL.RS.24	Huapi	Yangling	Rhizosphere soil	1
YL.RP.24	#N/A	Yangling	Rhizoplane	1
YL.RS.1325	Xiaohongmiao	Yangling	Rhizosphere soil	1
YL.RP.1325	#N/A	Yangling	Rhizoplane	1
YL.RS.104	Bandaohei	Yangling	Rhizosphere soil	1
YL.RP.104	#N/A	Yangling	Rhizoplane	1
YL.RS.131	Qisishui	Yangling	Rhizosphere soil	1
YL.RP.131	#N/A	Yangling	Rhizoplane	1
YL.RS.1286	Hongcaopigu	Yangling	Rhizosphere soil	1
YL.RP.1286	#N/A	Yangling	Rhizoplane	1
YL.RS.1237	Dingxixiaozhuyeqing	Yangling	Rhizosphere soil	1
YL.RP.1237	#N/A	Yangling	Rhizoplane	1
YL.RS.1264	Heiguzi	Yangling	Rhizosphere soil	1
YL.RP.1264	#N/A	Yangling	Rhizoplane	1
YL.RS.355	Qingmiaoyaziju	Yangling	Rhizosphere soil	1
YL.RP.355	#N/A	Yangling	Rhizoplane	1
YL.RS.159	Xiaobaimi	Yangling	Rhizosphere soil	1
YL.RP.159	#N/A	Yangling	Rhizoplane	1
YL.RS.Si091	Si091	Yangling	Rhizosphere soil	1
YL.RP.Si091		Yangling	Rhizoplane	1
YL.RS.1633	Erxingziqinggu	Yangling	Rhizosphere soil	1
YL.RP.1633	#N/A	Yangling	Rhizoplane	1
YL.RS.1037	Baiguzi	Yangling	Rhizosphere soil	1
YL.RP.1037	#N/A	Yangling	Rhizoplane	1
YL.RS.47	Sanbai	Yangling	Rhizosphere soil	1
YL.RP.47	#N/A	Yangling	Rhizoplane	1
YL.RS.1427	Luoziwei	Yangling	Rhizosphere soil	1
YL.RP.1427	#N/A	Yangling	Rhizoplane	1
YL.RS.Si043	Si043	Yangling	Rhizosphere soil	1
YL.RP.Si043		Yangling	Rhizoplane	1
YL.RS.1484	Xiaobaigu	Yangling	Rhizosphere soil	1
YL.RP.1484	#N/A	Yangling	Rhizoplane	1
YL.RS.37	Maozhua	Yangling	Rhizosphere soil	1
YL.RP.37	#N/A	Yangling	Rhizoplane	1
[truncated: 884 more rows]
