# Supplementary material for: Taxonomic structure and functional association of foxtail millet root microbiome
Source: Gigascience. 2017 Sep 5;6(10):1–12. doi: 10.1093/gigascience/gix089 (PMC7059795; doi:10.1093/gigascience/gix089)
Supplement: gix089_Supplementary_Data [file gix089_supplementary_data.zip › Table S2.xls]

## Sheet: Sheet1
Table S2 Growth and yield phenotypes of foxtail millets in Yangling.
Plant traits	Top second leaf length(cm)	Top second leaf width(cm)	Main stem height (cm)	Main stem width(cm)	Panicle length of main stem(cm)	Panicle diameter of main stem (cm)	Fringe neck length(cm)	Panicle weight of main stem(g)	Grain weight per plant(g)	Hundred kernel weight(g)	Spikelet number of main stem	Grain number per spike
Definitions	The length from the pulvinus to tip of top second leaf, at grain-filling stage.	The maximum blade width of flag leaf (top second leaf) fom plant stem, at grain-filling stage.	The height from stem base to panicle base of the main stem,at grain-filling stage.	The diameter of the 1st inter-node fom the base of stem, at dough stage.	The length from panicle base to panicle tip, at dough stage.	The diameter in the middle of main panicle, at dough stage.	The length from panicle base to panicle node of the main stem, at dough stage.	The weight of the randomly selected well developed panicle of the main stem from tagged plant, recorded at post-harvest.	The grain weight from all panicles of single plant (g), at post-harvest.	The weight of 100 randomly selected healthy grains from the total seed yield of each plant, recorded in grams.	The number of spikelets per centimeter along middle portion of the rachis of any finger, at dough stage.	The grains number on one randomly selcted spikelet in the center of the ear, at dough stage.
YL.RP.1	40.2	2.85	83.8333	0.4	16.1333	2.36667	33.0667	9.43	7.95667	0.276667	78	78.6667
YL.RP.10	34.0333	2.6	99.2	0.366667	18.4667	1.8	28.6667	5.11	3.90667	0.26	68.6667	39.6667
YL.RP.100	42	2.86667	110.067	0.533333	21.3	2.8	29.6	12.58	10.32	0.246667	64.3333	132.667
YL.RP.1004	54.1	2.76667	133	6.43333	27.8	2.64333	40.6667	20.13	16.7833	0.306667	98.6667	90.3333
YL.RP.1005	41.1667	2.5	114.5	6.46667	21.6	2.80333	34.3667	18.5167	14.8867	0.253333	79	92.6667
YL.RP.1009	39.1	2.3	105.167	3.8	16.1	2.11	32.2333	18.77	15.99	0.316667	83.3333	135
YL.RP.1013	52.2333	2.53333	113.167	4.36667	22.2333	2.48	28.9333	16.24	12.67	0.293333	81.3333	93.6667
YL.RP.1016	38.3667	2.6	106.567	4.3	18.2333	1.93	25.6667	17.5467	13.1467	0.273333	75	92.6667
YL.RP.1018	37.2667	2.56667	115.533	3.93333	16.4667	1.96667	31.4667	14.1367	11.0233	0.266667	82.3333	66.6667
YL.RP.1019	39.3333	3	99.3667	4.9	16.5667	2.08	29.6667	10.3633	8.58333	0.256667	64	100.333
YL.RP.102	39.2333	2.63333	107.933	0.6	24.4333	2.06667	39.8	15.33	12.2333	0.33	95	71.6667
YL.RP.1020	43.8667	2.76667	114.067	4.86667	21.6667	2.71667	36.4667	9.24667	7.16667	0.27	75	85.6667
YL.RP.1021	44.6667	2.5	109.333	5.26667	17.9	2.79667	30.4333	10.6567	8.61667	0.233333	99	68.3333
YL.RP.1029	49.3333	3.33333	103.2	5.86667	26.2	2.59	35.9	17.72	15.7933	0.263333	81	116.667
YL.RP.103	30.3	2.3	86	0.433333	17.9667	1.66667	39.1333	7.24667	4.98667	0.273333	85.6667	22.5
YL.RP.1034	36.7667	2.26667	152.267	7.4	14.5333	2.99	25.2667	12.0567	8.60667	0.193333	68.3333	104
YL.RP.1035	46.9667	2.8	118.033	5.43333	21.8	3.11333	33.0333	19.14	15.065	0.23	81	96.6667
YL.RP.1036	41.2333	2.96667	129.467	6.93333	17.1	2.70333	33.4	21.32	17.2133	0.303333	92.6667	109.333
YL.RP.104	40.2333	2.5	114.1	0.5	20.4667	2.43333	26.9667	13.6133	11.15	0.28	77	83.6667
YL.RP.1044	52.8	3.43333	127.6	6.76667	26.0667	2.93333	31.4333	27.5567	22.69	0.25	70	192
YL.RP.1045	44.7667	3.13333	96.5333	5	21.6	2.73667	31	17.0233	14.2167	0.293333	68.3333	119
YL.RP.1047	48.1	2.96667	121.167	7.03333	23.3333	3.16	26.2667	23.1133	18.2033	0.296667	83	109.667
YL.RP.105	53.6	2.65	101.5	0.666667	28.4333	2.36667	33.2	11.5067	8.61333	0.356667	88.3333	57.6667
YL.RP.1052	49.8	2.86667	119.467	5.93333	23.9333	2.53667	36.6667	15.6867	11.7567	0.256667	74.3333	80.3333
YL.RP.1056	49.4	2.66667	113.9	5.56667	25.3	2.93	27.8333	14.25	12.2633	0.336667	79.6667	71.3333
YL.RP.1057	45.3333	2.76667	128.467	6.53333	26.0333	2.5	33.0667	15.4967	12.36	0.243333	82	78.3333
YL.RP.106	39.6667	2.73333	99.1333	0.533333	18.2	2.6	27.7	7.34333	5.16667	0.233333	69	57.6667
YL.RP.1062	38.1667	2.96667	114.067	6.1	17.2333	2.61	28.0333	12.3033	10.2367	0.303333	76	77
YL.RP.1070	36.4333	2.23333	82.2667	3.56667	18.7	2.20667	31.9667	6.08333	3.66333	0.25	73	35.3333
YL.RP.1072	42.2333	2.8	84.7333	5.06667	18.8333	2.72	32.1333	12.32	9.99333	0.363333	61.3333	78
YL.RP.1073	41.6333	2.8	106.067	4.3	16.7	1.88333	30.9333	12.6133	10.4333	0.27	85.3333	63.6667
YL.RP.1075	43.5333	2.56667	98.5667	4.03333	19.1	2.52333	29.2667	16.4633	13.3833	0.266667	74.6667	95
YL.RP.1076	49.5333	2.8	96.1	4.86667	22.8	2.35	27.2333	16.7767	13.6933	0.28	86.6667	96
YL.RP.1077	43	2.6	110.267	4.7	23.2333	1.93	42.6	12.8567	10.5167	0.293333	82.3333	78
YL.RP.1078	46.1667	2.96667	118.233	6.4	24.8667	2.78667	28.8333	14.56	12.3333	0.333333	56	91.6667
YL.RP.108	51.7333	2.96667	94.2333	0.533333	25.7667	2.8	29.2667	8.94333	5.36667	0.3	71.3333	88.3333
YL.RP.1080	39.3667	2.23333	95.8	5.46667	18.8667	2.35333	26.4333	15.4067	12.5633	0.29	64.6667	128
YL.RP.1082	48.9333	2.86667	95.9	3.93333	23.7333	2.34	29.7	15.19	11.6	0.256667	76.6667	106.667
YL.RP.1086	41.1667	2.8	109.333	4.33333	19.9333	2.29333	24.9333	12.3	9.97667	0.276667	76	83.6667
YL.RP.1088	43.0333	2.63333	111	4.3	18.1667	2.54333	27.7	15.2067	12.52	0.27	83.3333	129.667
YL.RP.109	52.1667	2.73333	108.3	0.466667	26	2.33333	27.8333	5.81333	2.89	0.33	74.5	44
YL.RP.1090	35.5	2.8	109.833	6.4	24.9	2.34667	33.9	14.17	12.0367	0.256667	75	110.667
YL.RP.1091	48.3333	2.46667	98.8	4.53333	26.9667	2.54	36.1333	10.62	7.82333	0.276667	86.6667	85
YL.RP.1096	46.4333	2.66667	114.367	6.1	37.5333	4.79667	40.0333	14.8	10.8267	0.28	107.667	63.6667
YL.RP.1098	56.7333	3.06667	91.1333	4.76667	30.5667	2.69	37.4333	17.81	14.7233	0.35	115.667	69.3333
YL.RP.11	23.2	2.23333	91.4333	0.4	14.4333	1.9	30.1	8.56667	6.65667	0.223333	70.3333	97.3333
YL.RP.1100	69.7	3.33333	142.8	7.3	38.5333	2.88	51.0667	18.84	13.28	0.306667	118	104
YL.RP.1101	59.8667	3.36667	119.3	6.3	28.3333	2.72333	40.4667	13	9.19	0.293333	87.6667	77
YL.RP.1104	60.8667	3.03333	113.967	6.26667	33.4	2.77667	37.3333	20.9333	13.4567	0.32	127.667	78.6667
YL.RP.1106	67.9333	2.86667	135.667	6.8	48.2667	2.5	47.8	22.5433	17.0633	0.323333	122	94.3333
YL.RP.1107	64	2.76667	144.2	6.83333	45.3667	2.56667	40.2	13.4133	8.70333	0.266667	161.667	57.3333
YL.RP.1109	63.4333	2.9	137.2	7.03333	40.1667	3.36	32.3667	19.3667	13.6633	0.31	129	68
YL.RP.111	47.6333	2.9	109.3	0.633333	21.9333	2.8	26.8667	9.70333	5.50333	0.313333	80	52
YL.RP.1112	55.4667	2.63333	138.1	7.16667	39	2.09333	42.8333	19.2533	11.07	0.313333	112.667	79.6667
YL.RP.1113	65.5667	2.73333	146.433	6.63333	39.8333	2.20667	36.9	29.72	22.1	0.33	105	149
YL.RP.1116	47.7333	2.26667	99.2333	5.2	24.7667	2.44333	24.9333	15.6067	11.5233	0.253333	94.6667	78
YL.RP.1119	43.8333	1.73333	116.433	4.03333	25.9667	1.51	34.5333	26.2833	20.24	0.313333	101.667	116
YL.RP.112	37.5	2.7	112.833	0.75	25.0667	2.75	30.5333	4.26333	1.64	0.33	75	NA
YL.RP.1120	57.3333	3.03333	131.9	6.36667	31.2667	2.60333	43.3	14.7067	10.53	0.336667	90.3333	65.3333
YL.RP.1122	57.3667	2.53333	127.467	6.16667	33.3	2.39667	42.2333	20.3867	16.9833	0.346667	110.667	84.3333
YL.RP.1123	55.4333	2.46667	105.833	5	22.0667	2.3	37.2	14.02	11.08	0.4	116	79
YL.RP.1124	54.7	2.3	99.9333	4.73333	23.7667	1.93	42.8667	15.5667	13.1167	0.263333	98.3333	49.3333
YL.RP.1125	59.6667	3.1	118.133	5.06667	35.5667	2.63667	41.8	18.0533	14.38	0.31	121	68.3333
YL.RP.1126	55.4	3	122.467	6.2	31.8333	2.60667	36.6333	19.5533	19.7533	0.313333	135.667	83.3333
YL.RP.1127	57.7333	3	129.133	6.6	38.5667	2.78333	34.3333	17.7033	12.5433	0.3	128.667	59
YL.RP.1128	56.0333	2.46667	117.967	5	29.7667	2.11	38.8	13.37	10.2833	0.343333	92	43.3333
YL.RP.1129	47.7	1.86667	100.9	3.26667	22.2667	2.04333	30.4667	7.67667	5.58333	0.253333	118	29.6667
YL.RP.113	43	2.53333	112.6	0.533333	23.9	2.3	31.7667	11.03	9.40333	0.273333	78	86.3333
YL.RP.1131	44.2333	2.46667	90.6667	4.66667	26.6	2.55667	33.5	9.91667	7.36333	0.283333	83.3333	51.3333
YL.RP.1132	34.3	2.56667	86.3333	3.53333	17.3667	1.66	35.6667	7.65333	6.47667	0.316667	67	49
YL.RP.1133	38.6333	2.53333	106.267	4.53333	22.5	1.82333	41.7667	13.23	11.4133	0.34	106.667	73
YL.RP.1134	27.4333	2.16667	89.0667	3.4	12.9667	1.39	35.5667	4.46667	3.68333	0.343333	49.3333	44
YL.RP.1135	31.0333	2.5	90.2	3.53333	18.1	1.68667	37.0667	6.16	5.03667	0.32	77.3333	32.6667
YL.RP.1136	31.9	2.56667	76.4	4.23333	17.1	1.67667	26.4	9.52333	8.3	0.32	78.6667	65.6667
YL.RP.1137	31.9667	2.26667	93.7333	3.06667	19.3333	1.44	39.1	6.87	5.11333	0.256667	71	50.6667
YL.RP.1138	28.4667	2.03333	79.4667	3.8	16.4333	1.93333	32.1333	9.48333	7.83333	0.38	85.3333	36
YL.RP.1139	36.9	2.4	103.767	3.53333	22.9333	1.33333	45.9667	7.10333	5.83333	0.32	89	32.6667
YL.RP.1140	32.3333	2.3	102.967	3.96667	22.4	1.58	37.5	5.97333	4.26	0.326667	88	32.3333
YL.RP.1141	28.4	1.9	99.7667	3.66667	20.3667	1.64333	42.5333	5.48667	4.36667	0.3	73	36.6667
YL.RP.1142	38.4	2.16667	107.733	4.56667	19.4667	2.03	42.9333	8.13	6.33333	0.32	65.6667	60
YL.RP.1143	34.8667	2.5	103.133	3.63333	20.7	1.81333	41.2	7.31667	5.74667	0.296667	77.6667	45.3333
YL.RP.1145	27.8333	2.26667	86.4667	4.56667	21.4	1.69	29.2	7.81	5.75667	0.383333	82.6667	29.3333
YL.RP.1146	47.5333	2.56667	96.9333	3.8	23.8	1.84	38.9333	10.7533	8.38667	0.36	86.3333	39.3333
YL.RP.1147	41.1667	2.3	88.4	3.6	19.6333	1.96	32.6	8.28	6.54	0.346667	84.6667	45
YL.RP.1148	40.0667	2	102.433	3.26667	20.1	1.94667	30.7667	8.92667	7.29333	0.353333	86	41.3333
YL.RP.1149	31.7333	2.16667	88.4667	3.26667	21.8	1.47	28.2333	4.41333	3.60333	0.3	65.6667	44
YL.RP.115	41.5	2.86667	98.1667	0.466667	24.3667	1.9	29.1667	10.08	6.57667	NA	NA	NA
YL.RP.1150	44.6667	2.73333	88.5333	4.93333	23.9333	1.74	39.7	13.03	10.6733	0.376667	94	46.6667
YL.RP.1153	44.2667	2.94	93.7333	4.9	22.8667	2.24667	34.7333	12.2433	10.82	0.26	77.6667	111
YL.RP.1154	41	2.33333	74.2667	3.86667	20.1667	2.29333	22.4	6.58	5.11	0.28	73.5	81
YL.RP.1155	34.9	2.5	102.467	4.83333	20.9	1.73	42.1	13.4867	11.24	0.27	88.3333	150.333
YL.RP.1156	29.6	2.43333	85.8333	3.6	19.9333	1.9	44.8667	7.01	5.56	0.353333	65.3333	43.6667
YL.RP.1157	32.5667	2.06667	96.6667	3.8	23.5667	1.76	44.3333	8.78333	7.05667	0.366667	93.6667	30
YL.RP.1158	38.8333	2.5	85.2333	3.63333	21.6333	2.20667	27.8667	9.01667	6.43667	0.233333	91.6667	34.6667
YL.RP.1159	39.1333	2.6	81.5333	4.23333	17.4	1.82	41.2333	5.61333	4.76667	0.34	65	41.6667
YL.RP.116	53.3667	3.1	122.067	0.733333	32.8	2.56667	28.9333	16.4567	13.15	0.29	68.6667	115.333
YL.RP.1160	54.4333	2.96667	96.8333	4.96667	32.5333	2.31667	49.6333	18.18	14.6067	0.32	93	90
YL.RP.1161	32.3667	2.23333	77.4333	3.3	NA	1.71667	NA	6.85	5.20333	0.253333	58.6667	65.6667
YL.RP.1162	60.6667	2.43333	110.067	5.06667	30.6	2.76	36.3333	20.39	15.94	0.336667	141.667	67.3333
YL.RP.1164	62.5	2.5	114.867	5.16667	41.3333	1.83667	41.7333	16.1867	12.15	0.31	125.667	50.3333
YL.RP.1165	55.2333	2.93333	102.967	5.46667	34	2.78333	34.9333	11.9367	7.93	0.376667	100.667	44.6667
YL.RP.1166	62.8667	3.23333	134.467	6.6	35.5333	2.51333	29.1	14.9367	8.31333	0.143333	111.667	83.6667
YL.RP.1167	61.2	3.06667	134.467	7.56667	31.9	3.34667	28.7	12.8267	8.95333	0.28	93.6667	95
YL.RP.1168	50.1333	2.06667	100.067	5.03333	28.0667	1.84667	39.8667	7.76	6.01333	0.276667	80.6667	68.6667
YL.RP.1169	54.2	2.63333	115.8	6.36667	28.5667	2.88333	47.9667	13.9467	10.76	0.33	89	57.6667
YL.RP.117	41.6333	2.66667	107.2	0.6	22.5333	2.6	24.5333	7.45	6.31333	0.356667	83.6667	50.6667
YL.RP.1170	68.5333	2.93333	129.567	5.53333	40.1	2.96333	45.3333	13.6667	7.91667	0.326667	108	34
YL.RP.1171	33.3	2.46667	88.2667	3.8	17.7333	2.03333	29.5333	8.52	7.29	0.246667	101	54
YL.RP.1172	59.2	2.76667	111.2	5.43333	31.0667	2.8	44	17.4933	13.0833	0.353333	116.667	54.6667
YL.RP.1174	48.2667	2.93333	108.167	4.93333	30.3333	2.79	29.5333	21.12	16.9667	0.31	97.6667	75.3333
YL.RP.1175	54.7333	3.33333	108.867	5.86667	22.5667	2.88333	43.8	21.2233	15.9567	0.33	103.667	79.3333
YL.RP.1176	54.4333	2.7	113.633	5.73333	32.6333	2.62667	33.7	19.2533	13.23	0.326667	113.333	84
YL.RP.1177	63.9	2.93333	121.2	5.6	29.4667	2.47667	41.2	16.08	13.1033	0.363333	87.3333	82
YL.RP.1178	58.1	3.1	114.5	6.26667	33.2333	2.70333	32.5333	14.21	10.2167	0.36	92	66.6667
YL.RP.1179	57.3333	3	141.6	6.03333	33.1333	3.32	32.2667	19.1	15.73	0.336667	95.6667	96
YL.RP.1181	61.8333	3.6	125.8	6.16667	27.9333	3.41667	39.6667	18.1233	15.16	0.313333	86.6667	97.6667
YL.RP.1183	60.1667	3.03333	128.933	4.93333	29.9667	2.64667	48.3	20.66	15.88	0.333333	142.333	62.3333
YL.RP.1185	56.5	2.83333	119.033	5.4	33.6	2.5	49.2	17.3633	13.2133	0.376667	126.667	39.3333
YL.RP.1188	53.8667	2.73333	94.3	4.76667	32.4333	2.75	33.9667	16.7933	13.5567	0.32	86.3333	75.6667
YL.RP.119	40.1667	2.66667	111.5	0.533333	19.5667	3.06667	27.9	14.3633	12.2767	0.3	56.6667	114
YL.RP.1190	41.2333	1.9	91.2667	3.86667	22.1	2.48667	37.3667	6.31	5.17667	0.28	69	44.3333
YL.RP.1191	53.1333	2.76667	85.7	4.9	25.5667	2.64	40.3667	19.7267	16.06	0.293333	86.3333	103.333
YL.RP.1192	40.3667	2.6	91.1	3.53333	23.6333	2.15667	38.2333	8.06	5.61333	0.316667	79	53.3333
YL.RP.1194	49	2.96667	110.8	6.4	28.4333	3.27333	40.9667	12.9933	9.7	0.266667	85	94.6667
YL.RP.1195	53.5	2.83333	112.033	6.4	32.8	2.34667	44.7333	11.6567	9.56667	0.35	71.6667	72
YL.RP.1197	59.5667	3.1	91.4	4.33333	27.1	3.22	38.7667	15.8433	11.59	0.3	85.3333	97.6667
YL.RP.12	45.5333	3.13333	102.467	0.433333	24.8	2	33.1667	13.12	10.53	0.336667	77	56.3333
YL.RP.120	45.9	3.05	108.35	0.6	28.7	2.35	32.25	24.67	21.82	0.28	97	145
YL.RP.1200	49.4667	2.96667	113.167	6.16667	23.6333	2.8	26.3333	7.36333	5.90667	0.27	79	56
YL.RP.1201	58.3	2.7	111.6	5.7	37.6667	3	34.0667	17.72	13.0533	0.35	104.333	78.3333
YL.RP.1203	49.4667	2.63333	102.567	4.86667	24.6	2.28	42.6	11.8533	9.78	0.31	91.6667	65.6667
YL.RP.1204	53.0667	2.63333	96.6333	5.06667	31.9333	2.73	26.1667	14.0967	11.4667	0.16	88.6667	106.333
YL.RP.1205	38.1667	3	94.9667	4.8	21.5333	2.78333	34.0333	7.37333	5.68333	0.31	73.6667	40
YL.RP.1206	59.2	2.36667	115.3	6.16667	27.8667	2.73	49.7667	13.2367	9.70333	0.323333	75	73.6667
YL.RP.1207	55.4667	2.86667	85.5	5.93333	28.3	2.5	31.1667	19.0867	15.31	0.363333	90	105.333
YL.RP.1208	43.5667	2.3	105.033	3.9	22.6333	2	37.8	16.1533	13.2767	0.306667	94.6667	92.6667
YL.RP.1209	37.4	2.76667	102.2	4.16667	24.3667	1.76	30.5333	13.5	10.94	0.38	110	48.6667
YL.RP.1211	37.6333	2.73333	79.4	3.73333	15.2	2.43333	30	12.28	8.9	0.346667	60	57
YL.RP.1212	43.3	2.9	103.233	4.16667	21	2.53	40.9333	14.6067	11.37	0.323333	104	75.3333
YL.RP.1213	40.1667	2.36667	98.8333	4.46667	16.3	2.11333	38.2	6.13	4.89	0.236667	103.333	39.3333
YL.RP.1214	33.2667	2.5	88.7	3.43333	15.5667	1.69	47.2333	9.64	8.23333	0.303333	110	56.3333
YL.RP.1215	57.5333	2.86667	98.9333	5.13333	30.4	2.72667	41.7	20.5867	18.0267	0.27	105	133
YL.RP.1216	27.2333	1.93333	77.2667	3.33333	13.7	2.13333	40.3667	6.05	4.29	0.376667	98	22
YL.RP.1217	47.0333	2.5	114.833	5.06667	23.3	3.19333	43.3	9.01	8.1	0.22	103.667	52.6667
YL.RP.1218	38.6	2.23333	93.5667	4.16667	14.4667	1.89	44.5333	5.89333	4.68667	0.316667	73	24
YL.RP.122	44.4333	2.96667	101.833	0.466667	26.5667	2.13333	31.7333	12.7833	10.97	0.273333	61	133.333
YL.RP.1220	42.0333	2.13333	76.0667	4.43333	21	2.53	36.8667	5.74333	3.61333	0.266667	78	21.6667
YL.RP.1221	51.6	2.33333	104.433	4.26667	26.3333	2.51	35.7667	16.1033	11.9633	0.326667	78.3333	82.3333
YL.RP.1222	51	2.36667	88.9333	5.06667	20.3333	1.91333	37.2	13.0467	10.09	0.273333	80.6667	85.3333
YL.RP.1224	48.7667	2.66667	94.1667	4.86667	26.1	3.24667	42.5	16.6567	13.1367	0.31	82	103
YL.RP.1228	34.3333	2.13333	82.4667	4.06667	18.4	1.95333	38.2667	6.29	4.35667	0.263333	65.6667	44.3333
YL.RP.1229	51.9667	2.66667	104.067	5.26667	35	2.74	43.1	15.1667	11.1967	0.333333	107.333	81
YL.RP.1230	34.9667	2.5	84.7333	3.93333	19.7	2.2	38.1	6.57333	5.00333	0.31	67	47.6667
YL.RP.1231	51.6	2.76667	110.067	4.5	23.7	2.11	34.5	9.71333	7.525	NA	NA	NA
YL.RP.1233	50.0333	2.66667	102.667	4.9	34.0333	1.68333	46.2667	13.37	11.27	0.32	151.333	51.3333
YL.RP.1234	36.2667	2	83.3333	3.6	13.2	2.11333	40.8	7.14	5.7	0.286667	71	64.3333
YL.RP.1237	43.3333	2.56667	78.2	4.06667	22.4667	1.95333	36.3333	11.0867	9.48	0.31	90.6667	54.3333
YL.RP.1238	37.1	2.26667	89.6667	3.4	26.8	1.85	43.8667	8.45667	6.67333	0.216667	106	67
YL.RP.1239	40.0333	2.16667	89.3333	3.8	29.1333	2.70667	38.2667	11.3033	9.00333	0.313333	82.6667	56.6667
YL.RP.124	49.6667	3.36667	111.067	0.433333	26.6	1.86667	32.3667	19.82	15.0667	0.313333	93.3333	106
YL.RP.1240	32.1	1.86667	90.4667	3.33333	13.8333	1.59	43.5667	4.50667	3.64	0.31	50.6667	33.6667
YL.RP.1241	61.5	2.73333	114.167	4.7	33.1667	3.02333	52.5333	23.4033	18.23	0.3	105	103
YL.RP.1242	47.9	2.56667	131.867	4.16667	34.4333	2.35	48.6	15.65	12.5367	0.3	67.6667	96.6667
YL.RP.1243	54.3	3.03333	110.667	5.66667	29.6667	2.90333	49.3	19.0233	14.5033	0.333333	93	129
YL.RP.1245	41.1	2.5	106.567	4.33333	26.3	2.10667	42.6667	9.22333	5.87	0.233333	87.6667	62
YL.RP.1246	62.4	2.96667	90.5667	5.8	39.9667	2.41333	41.9333	12.3767	10.34	0.343333	86.3333	83.6667
YL.RP.1247	51.7667	2.66667	101.567	4	25.9	2.18333	41.2333	13.1733	10.8167	0.31	106.667	69.6667
YL.RP.125	28	2.1	94.1	0.45	14.9	2.05	33.2	4.92667	3.52	0.31	54.6667	49
YL.RP.1257	45.3667	3.03333	103.533	5.53333	22.4333	2.70667	34.2667	9.26667	7.16	0.263333	44	95.3333
YL.RP.1261	47	2.83333	111.833	5.1	24.9	2.3	23.1333	16.25	13.2167	0.276667	91	112.333
YL.RP.1265	38.3333	2.73333	112.633	5.9	18.2333	2.65	29.1333	21.5867	18.4567	0.316667	96	140.667
YL.RP.127	55.2667	2.6	89.9	0.5	28.2333	2.56667	26.4667	13.58	9.16667	0.31	101.667	63
YL.RP.1276	42.5667	2.03333	108.5	4.46667	21.2333	2.18333	29.0667	13.2633	10.3233	0.3	106	84
YL.RP.1277	46.5333	3	114.333	5.1	26.3333	2.53333	27.5333	15.3333	12.28	0.243333	94.6667	111.667
YL.RP.1278	48.6	2.63333	105.733	4.63333	29.9333	2.79667	33.1333	15.6433	12.7767	0.306667	102	66.6667
YL.RP.1279	43.7	2.46667	103.7	4.3	19.4333	3.00333	35.5667	15.6667	13.4867	0.266667	78	110.333
YL.RP.1280	44.4667	2.73333	81.6333	4.56667	17.6333	3.00667	26.4667	11.3633	9.58667	0.21	59.3333	113.667
YL.RP.1281	48.7333	2.3	108.267	4.6	20.7	2.78333	28.4667	10.8467	9.32	0.27	80.6667	56.6667
YL.RP.1282	44.9667	2.46667	85.1	3.96667	20.3	2.22667	26.8333	16.15	13.4833	0.273333	87	73
YL.RP.1283	34.1667	2.1	92.8	3.3	12.9	1.94333	35.8667	8.48667	7.35333	0.276667	63	79
YL.RP.1284	44.5333	2.53333	93.5667	4.26667	19.2	1.98	45.4	9.91	7.92667	0.316667	82	50.6667
YL.RP.1286	35.7333	2.56667	83.4	3.76667	20.3	2.32667	26.9667	11.05	9.56667	0.23	70.6667	109.667
YL.RP.1287	39.2	3.03333	116.533	4.73333	23.9333	2.38333	28.5667	20.66	17.0133	0.27	75.3333	123.667
YL.RP.129	44.1333	2.56667	96.6667	0.366667	24.9333	1.9	28.7667	11.15	8.80667	0.306667	91.3333	77.3333
YL.RP.1290	44.8	2.76667	99.4	4.6	16.8333	2.36	32.7333	10.3633	9.17333	0.253333	58.6667	62.6667
YL.RP.1291	48.2	2.56667	107.533	4.56667	19.7	3.28	34.1	12.4233	10.76	0.273333	103.333	49
YL.RP.1292	45.0333	2.5	93.7	4.1	22.1333	2.26667	27.6667	14.1533	12.5867	0.263333	95	74.6667
YL.RP.1293	50.4	2.56667	115.967	4.53333	19.1333	3.36667	35.3	13.4	11.36	0.273333	105.667	85.6667
YL.RP.1294	47.3333	2.86667	92.2667	4.53333	24.5333	2.37333	34.1	16.65	14.16	0.223333	81.6667	126.333
YL.RP.1296	41.1	2.76667	113.633	4.2	21.4	2.73333	28.0333	11.9833	9.90333	0.173333	78.6667	93
YL.RP.1297	42.8333	2.4	99.1	4.5	20.1333	2.38667	28.1333	13.69	12.1633	0.243333	84.6667	96
YL.RP.1298	39.3667	2.56667	84.7667	5.46667	14.8667	2.65	26.0667	10.0333	7.97333	0.243333	67.6667	77
YL.RP.1299	43.1333	2.46667	82.9667	4.1	20.8333	2.73667	24	11.58	10.23	0.203333	71.6667	128
YL.RP.13	41.4333	2.93333	96.9667	0.433333	24.7667	1.86667	37.7	8.90667	7.15667	0.266667	100.667	36.6667
YL.RP.130	NA	NA	98.3	0.3	23.7	1.9	36.2	11.2433	9.11	0.29	74.6667	75
YL.RP.1301	46.9333	2	91.5333	4.03333	17.5333	1.90333	30.0333	5.89	4.87667	0.266667	63.3333	65.5
YL.RP.1302	40.6	2.33333	105.033	6.36667	16.5	3.01667	24.9333	16.3467	14.3033	0.27	75.3333	124.333
YL.RP.1304	41.3667	2.16667	87.2	5.93333	19.6	2.27333	24.0667	14.49	12.36	0.243333	86.6667	96.3333
YL.RP.1305	37.9667	2.46667	87.8667	3.43333	19.0667	2.55333	22.3667	11.82	8.06667	0.226667	91	68.3333
YL.RP.1306	39.4	2.96667	96.7	5.06667	17.7333	3.09333	18.7333	9.44	8.26	0.236667	96	51.3333
YL.RP.1307	44.3333	2.86667	92.3667	4.73333	16.9333	2.41	28.8667	9.77667	7.90333	0.29	77.3333	57.6667
YL.RP.131	44.2	2.76667	111.767	0.4	23.3667	2.43333	32.7667	11.1033	9.11	0.263333	67.6667	78.3333
YL.RP.1310	45.2667	2.46667	99.5333	3.36667	19.8	2.53333	31.5333	14.5367	11.7567	0.26	83.3333	75.3333
YL.RP.1314	39.8667	2.46667	103.433	4.2	20.0667	2.37667	28.6667	12.7333	11.2133	0.256667	77.3333	119.333
YL.RP.1315	44.4333	2.5	99.7	4.5	24.1	2.60667	27.4	14.4667	12.5333	0.25	83.3333	121.333
YL.RP.1316	44.6667	2.6	93.9333	4.13333	20.0667	3.39333	26.1	12.4733	9.33333	0.183333	74	124.333
YL.RP.1318	41.8667	2.43333	93.7667	4.4	21.3	2.49667	30.8	13.7867	11.26	0.29	85.3333	79.6667
YL.RP.1319	40	2.66667	98.2	4	16.7333	2.80333	31.8333	12.9633	9.88	0.24	61	101.667
YL.RP.1320	46.9	2.53333	93.7	4	23.4333	2.56667	27.6	12.9833	11.52	0.226667	94	80
YL.RP.1321	38.6667	2.76667	100.833	4.03333	17.1	2.8	29.6	13.6133	11.3467	0.273333	72.3333	81.6667
YL.RP.1322	39	2.76667	98.2	4.43333	17.7667	2.50667	27.1667	14.5767	12.27	0.263333	82	89.6667
YL.RP.1323	38.1667	2.7	110.667	4.16667	18.2333	1.99	32.4	18.4567	16.44	0.283333	70	129.667
YL.RP.1324	36.2333	2.53333	89.4333	3.16667	15.4333	2.60667	31.8333	15.0333	12.7667	0.236667	79.6667	115.333
YL.RP.1325	35.7	2.16667	81.2333	2.73333	16.1	1.87333	32.5	8.02	7.32667	0.246667	78.6667	62
YL.RP.1326	40.0333	2.6	95.3333	4.86667	21.7667	2.74333	31.5333	17.95	15.2267	0.286667	80	95.3333
YL.RP.1327	48.5667	2.46667	101.4	5.06667	17.1333	2.34	34.6667	16.7167	14.34	0.226667	88	105.667
YL.RP.133	41.6667	2.46667	103.6	0.433333	19.3	2.63333	24.2	18.9233	15.4333	0.3	90	103
YL.RP.1332	37.4667	2.36667	91.5333	4.03333	12.3	2.78667	27.2667	14.42	11.7367	0.233333	80	104.333
YL.RP.1334	44.9333	2.76667	101.867	4.56667	24.8333	3.09333	29.8667	17.75	14.4167	0.29	85.6667	74.6667
YL.RP.1335	39.1	3.16667	121.333	5.73333	24.4667	2.81667	31.9	19.07	16.4567	0.273333	82.6667	110.333
YL.RP.1336	34.5333	2.8	94.9667	4.96667	19.2	2.91667	26.3333	17.81	14.55	0.253333	78.6667	87
YL.RP.1337	35.2667	2.66667	112.733	4.56667	23.1333	2.66	19.8667	19.7267	16.0267	0.29	86.6667	103.333
YL.RP.1338	42.1	2.76667	95.8	4.06667	19.1333	2.70333	30.8333	12.76	10.42	0.28	62	112
YL.RP.134	45.6	2.5	100.833	0.4	25	2.36667	31.6667	15.38	13.13	0.31	82	94
YL.RP.1340	41.5333	2.86667	97.9	4.73333	20.3	3.02333	27.2	14.4267	12.6333	0.306667	66	117.333
YL.RP.1342	39.9667	3.33333	102.233	4.5	18.6333	2.66	26.9667	15.85	13.6033	0.24	65.6667	162.333
YL.RP.1343	41.5	2.5	100.733	5	19.3	3.84667	32.5333	16.4533	12.98	0.25	87.3333	100
YL.RP.1345	47.0333	2.46667	97.9667	3.8	22.4333	2.44333	32.7333	12.81	10.0733	0.266667	87	76
YL.RP.1346	46.2333	2.76667	109.067	5.06667	22.6333	3.06333	27.1	20.0367	16.73	0.316667	94.6667	79.6667
YL.RP.1347	44.2	3.13333	109.167	5.06667	24.3	3.25333	27.5	15.2667	13.2733	0.276667	96.6667	93
YL.RP.1348	42.1	2.56667	100.967	4.8	20.5667	2.90333	28.4333	18.0367	15.5133	0.333333	81	119.667
YL.RP.1349	45.5667	2.73333	91.8	4.16667	20.4333	2.28333	32.1333	13.64	12.0633	0.3	64	82.6667
YL.RP.1350	50.5	2.8	102.367	5.13333	21.7	2.66333	31.8333	16.4667	14.31	0.263333	76.3333	98.3333
YL.RP.1351	44.8333	2.66667	99.5667	4.76667	21.1	2.22333	31.2	18.04	15.2367	0.29	98	96.3333
YL.RP.1352	44.9333	2.9	114.967	4.46667	23	2.84	31.3333	23.1367	19.4567	0.35	97.6667	110.333
YL.RP.1353	42.5667	2.53333	114.433	4.76667	21.5	2.07667	30.0333	14.2133	12.24	0.29	111	81
YL.RP.1355	44.4	2.63333	107.933	3.93333	18.9333	2.58	28.6667	13.21	10.23	0.296667	90.6667	72.6667
YL.RP.1356	41.4667	2.9	110.167	5.06667	18.1333	3.36667	27.7	21.1467	18.2567	0.29	77	130.667
YL.RP.1357	45.3333	3.1	118.7	5.13333	25.3	3.74333	29.5333	22.15	18.64	0.313333	90.3333	140
YL.RP.1358	49.4333	3.16667	110.767	6.46667	26.2	3.31667	31.2333	25.4067	20.7533	0.34	120.333	85
YL.RP.1359	37.6667	3.06667	102.767	5.2	13.1333	2.92333	31.4	17.2833	14.9933	0.236667	76	116.333
YL.RP.136	39.9	3.2	78.0667	0.3	22.6	2.3	27.75	15.6233	13.8833	0.313333	79	75.6667
YL.RP.1360	46.0333	2.66667	109.7	4.5	22.6333	2.50333	26.6	16.0067	13.27	0.266667	107	96.3333
YL.RP.1363	48.5	2.9	122.767	4.63333	27.6333	3.34333	29.5333	20.9467	18.1067	0.343333	93.6667	86
YL.RP.1364	48.8333	3.13333	122.133	7.1	22.9667	3.24	26.4	23.3333	20.3267	0.263333	79	143.667
YL.RP.1365	57.7	2.9	115.667	6.1	33.4	3.62333	26.9	28.76	24.5333	0.306667	123	106.333
YL.RP.1366	54.8333	3.23333	117.133	5.3	30.3667	3.84	27.6667	24.8733	19.63	0.33	83.3333	98.3333
YL.RP.1367	41.5	2.8	95.3667	5.3	20	3.33333	26.0333	17.19	15.12	0.26	70	153.333
YL.RP.1368	44.5	2.86667	113.1	5.1	18.4667	2.87333	25.8	18.2667	15.81	0.276667	71	156.333
YL.RP.1369	55.4333	2.6	107.333	5.53333	22.7667	2.50667	31.7667	16.26	12.9633	0.286667	87	102.333
YL.RP.137	31.8	2.5	91.3	0.333333	16.6333	1.86667	31.6333	7.22	6.53333	0.286667	83.6667	53
YL.RP.1370	42.1333	2.16667	110.6	4.33333	21.9333	2.1	31.7333	11.3433	9.96	0.263333	89.6667	73.3333
YL.RP.1371	36.3333	1.96667	90.4667	3.63333	16.1667	1.94	22.9	10.0533	8.60667	0.246667	77.6667	89.6667
YL.RP.1373	51.6	2.56667	90.8	4.23333	25.1667	1.89	25.3	15.8767	13.45	0.243333	93.3333	115
YL.RP.1374	27.8333	2.7	109.6	6.1	17.5	2.25667	24.4333	11.6133	9.99667	0.253333	75	84.3333
YL.RP.1375	39.6667	2.63333	96.5	3.7	16.6333	2.26667	30.1333	18.2167	15.7433	0.276667	93	123.667
YL.RP.1377	45.3333	2.7	100.733	4.2	21.4667	2.55667	26.9	14.73	12.92	0.24	74.6667	123.667
YL.RP.1378	40.0667	2.93333	102.633	3.56667	18.1667	2.69667	31.6	16.1133	14.1433	0.233333	76.6667	136.333
YL.RP.1379	42.2667	2.26667	94.8	4.3	19.5	1.77667	25.5333	12.0833	10.1533	0.23	76.3333	93.3333
YL.RP.138	26.5	1.86667	85.0667	0.2	15.3333	1.66667	31.9	13.5867	11.57	0.323333	76.3333	80.6667
YL.RP.1380	41.5667	2.46667	99.8667	4.76667	17.4333	2.29333	27.2	20.9967	21.61	0.306667	103.333	104.333
YL.RP.1382	35.3333	2.5	87.9	3.96667	16.1667	1.65667	27.4	8.56333	6.77	0.256667	71.3333	78.6667
YL.RP.1383	43.4667	2.53333	109.933	5.76667	22.0667	2.59333	26.2333	27.0867	24.0567	0.283333	92.6667	129
YL.RP.1384	47.2333	2.6	104.233	4.2	22.5667	2.19667	30.2667	11.4433	9.53667	0.25	72	143.667
YL.RP.1385	43.6333	3.4	130.933	4.26667	23	2.83667	25.6667	18.4733	16.4	0.27	77.6667	110.333
YL.RP.1386	39.4667	2.53333	114.8	6.06667	23.8333	3.32333	25.8	19.49	16.0833	0.286667	100	131.667
YL.RP.1387	44.9333	2.6	115.567	4.73333	19.3667	2.36667	26.1333	12.7933	10.65	0.24	93.3333	113
YL.RP.1388	44.1333	2.6	113.467	4.73333	18.3	2.82	31.3	13.32	11.0567	0.22	74	113.333
YL.RP.1389	45	2.66667	112.067	4.46667	16.2	2.71	26.1667	13.24	11.05	0.246667	80.6667	131
YL.RP.139	40.7667	2.73333	107.3	0.333333	24.9	2.26667	29.0667	11.1633	9.62	0.263333	82.6667	86.6667
YL.RP.1390	45.6667	2.73333	111.867	5.06667	18.8333	2.95667	31.7333	16.6733	14.6467	0.236667	82.3333	137.333
YL.RP.1391	44.8	2.23333	98.7333	4.56667	24.6333	2.43667	31.9333	12.7967	11.5733	0.246667	70.6667	107.333
YL.RP.1392	46.1667	2.73333	112.567	6.06667	23.1333	2.66	28.4667	22.0967	13.56	0.303333	100.667	95
YL.RP.1393	35.9	2.66667	103	4.5	20.2333	3.36667	25.8	22.7	18	0.23	74.3333	126.333
YL.RP.1394	36.3123	2.96667	93.5333	4.26667	15.5333	3.17667	31.8	11.0733	9.39667	0.293333	73.6667	95
YL.RP.1395	36.4	3.23333	105.133	5.06667	19.9333	3.07333	28.2333	15.28	13.29	0.31	76.3333	80.3333
YL.RP.1396	19.6	1.93333	64.7667	2.83333	12.7333	1.86333	27.7333	6.84667	6.1	0.236667	61.6667	76.3333
YL.RP.1397	48.7667	2.76667	98.1	3.96667	20.3667	2.76333	28.2667	9.41667	6.49	0.276667	76	40
YL.RP.1398	33.5	2.53333	76.7	3.1	14.3667	2.18	31.6	8.96333	7.34	0.246667	46	69
YL.RP.1399	40.8333	3.03333	104.733	5.53333	20.1667	3.07	31.6333	17.7233	14.89	0.26	85	106
YL.RP.14	44.1	2.5	96.2333	0.566667	25.6333	3.56667	22.3667	13.0533	9.61333	0.263333	57	127.667
YL.RP.140	39.6	2.53333	103.367	0.4	21.1667	1.8	26.9667	11.41	9.95	0.323333	92	63.6667
YL.RP.1400	36.3	2.2	74.9333	3.56667	13.5333	1.75	27.2	4.6	3.66667	0.29	68.3333	52
YL.RP.1404	47.5	3.03333	94.5667	4.73333	19.4	2.48667	27.5333	9.95667	8.2	0.226667	64.3333	87.3333
YL.RP.1405	25.4333	2.33333	74.9667	3.63333	11.9	1.92667	31.6	8.27333	7.13	0.253333	50	91
YL.RP.1406	33.2333	2.5	58.8667	3.3	13.2667	1.95667	33.4	12.59	9.47333	0.27	58	105.333
YL.RP.1407	37.1667	2.73333	79.9333	4.46667	17.4667	2.64	24.7667	9.87333	8.43667	0.273333	50.3333	94.3333
YL.RP.1409	41.7	3	101.467	4.8	17.7	2.91667	24.1	12.1633	10.45	0.27	71.3333	82.6667
YL.RP.141	34.2	2.53333	94.7	0.333333	22.9	1.83333	35.7	12.2867	10.9433	0.31	87.3333	66.3333
YL.RP.1410	50.1	2.9	102.767	4.6	27.0667	2.44	26.6333	15.84	13.9	0.31	107	66
YL.RP.1411	46.2333	3.5	112.067	5.3	29.7333	2.67667	30.2667	27.47	23.2667	0.31	103.667	149
YL.RP.1414	45.4333	2.46667	105.1	4.5	21.0667	3.28667	27.9333	18.6667	15.0767	0.276667	85	104
YL.RP.1415	39.2667	2.66667	86.5667	3.76667	17.8	2.87667	23.3667	15.13	12.4967	0.273333	70.6667	86.6667
YL.RP.1416	48.5667	2.86667	90.7667	4.16667	22.3667	2.26	33.9667	15.6233	13.3733	0.256667	81	102
YL.RP.1417	46.5667	3.06667	93.9333	4.53333	22.4333	2.76	27.9667	12.67	10.7233	0.26	100.333	72
YL.RP.1418	40.1667	3.3	101.567	6.6	18.7667	2.89333	30.7667	21.6933	18.4733	0.313333	83.3333	103.333
YL.RP.1419	44.2	3.06667	73.2667	3.46667	16.8333	3.07333	26.0667	27.16	23.42	0.26	77.3333	141.333
YL.RP.142	33.9667	2.76667	96.9333	0.266667	24.7	1.86667	26.7333	15.78	13.4367	0.296667	69	150
YL.RP.1420	41.3	3.1	84.6	4.73333	18.5333	2.77	29.5333	13.56	10.9567	0.233333	88	79
YL.RP.1422	49.2667	3.16667	101.333	5.76667	25.6333	2.98333	30.1667	14.5133	13.0867	0.286667	69.3333	131.667
YL.RP.1424	52.0333	3.2	107.7	4.5	25.8333	2.69667	36.7333	11.1833	9.99333	0.26	85.3333	96.3333
YL.RP.1425	52.0333	2.9	99.7333	5.06667	25.7333	3.18667	32.4333	13.3667	11.1267	0.296667	102.333	67.3333
YL.RP.1426	36.6	3.46667	127.5	5.26667	17.7333	3.03	35.8333	18.37	15.0867	0.286667	80.6667	85
YL.RP.1427	47.9333	2.36667	118.4	5.93333	28	2.54333	30	19.9633	17.4067	0.276667	61.6667	112.333
YL.RP.1429	44.5	2.83333	93.2	6.26667	24.5333	2.89	30.6667	13.4	11.4467	0.28	108	82.3333
YL.RP.1431	33.6	2.43333	84.0667	4	17.1333	3.19	25.5	10.2833	9.10333	0.283333	51.6667	53.6667
YL.RP.1432	27.3333	2.23333	78.4667	3.7	17.8667	2.36667	27.7	8.46667	6.51667	0.286667	86.3333	46.6667
YL.RP.1433	44.0667	3.1	112.033	5.36667	23.0667	3.05	28.0333	9.94333	7.69333	0.26	73	75
YL.RP.1434	48.1	2.8	95.2333	5.53333	23.4	2.12	32	27.2533	22.96	0.326667	101.667	140.333
YL.RP.1435	37.8333	2.56667	80.2667	4.1	20.5	3.15667	25.8	14.9367	11.73	0.273333	75.3333	86.6667
YL.RP.1437	29.6333	2.36667	83.7667	3.4	19.8	2.31	33.8667	13.5467	11.78	0.296667	86.6667	77.3333
YL.RP.1438	45.5	3.1	94.4667	4.83333	17.2	3.60667	29.1667	8.44333	6.59333	0.32	65	65
YL.RP.1439	47.3333	2.7	101.467	4.26667	20.1	2.74333	32.3333	18.41	15.2233	0.3	76.3333	107.333
YL.RP.144	44.5	3.1	108.4	0.4	18.4667	2.03333	29.5333	9.29667	7.12	0.306667	44	81
YL.RP.1440	24.8667	2	83.7333	3.03333	18.1	1.67333	42.4667	22.18	15.4433	0.266667	59	127
YL.RP.1442	32.4333	2.43333	87.4333	3.93333	14.6	2.28	29.2	10.0667	8.66	0.29	75.6667	82
YL.RP.1444	31.7333	2.46667	81.3767	4.4	15.3667	2.54667	31.8	13.8	11.6733	0.273333	75	78
YL.RP.1445	29.2	1.96667	69.0333	2.76667	14.4667	1.46333	28.8333	5.96667	4.89	0.253333	63.3333	52.6667
YL.RP.1446	43.8	3.23333	83.9333	4.56667	19.6	5.29333	23.0333	11.1833	9.42333	0.18	24.6667	119.333
YL.RP.1447	22.1	2.1	82.8333	3.63333	14.0333	2.59333	36.4333	10.1767	8.69333	0.333333	83.6667	68.6667
YL.RP.1449	43.2333	3	81.4	4.23333	24.3	1.93	34.6667	9.85333	8.48	0.316667	62	90
YL.RP.145	30.2667	2.5	110.833	0.333333	22.5333	1.83333	29.4333	13.9733	11.9667	0.353333	68.3333	74.6667
YL.RP.1450	50.6667	2.86667	109.633	5.1	27.6333	2.41333	30.9667	16.6533	12.11	0.293333	54	84.3333
YL.RP.1451	45.2333	2.46667	82.3667	3.6	19.2333	2.1	29.0333	10.3067	7.66667	0.276667	64.6667	61
YL.RP.1452	30.9333	1.93333	86.9	3.66667	20.1	1.85	28.8667	13.35	11.2467	0.276667	89.6667	114
YL.RP.1453	45.1333	3.06667	94.9667	5.1	20.3333	2.32333	26.7	16.9867	14.5733	0.32	73	94.6667
YL.RP.1454	37.6667	2.86667	99.4333	3.7	18.2333	2.36667	29.2667	12.4067	10.41	0.34	67.6667	92.3333
YL.RP.1455	43.7667	2.96667	88.1667	4.36667	17.5	2.74	29.2	11.9733	10.31	0.293333	64.6667	103.667
YL.RP.1456	40.4667	2.13333	82.4	2.9	17.7	2.78667	27.4333	11.6433	10.0967	0.253333	82.6667	84
YL.RP.1457	39	2.66667	84.7	3.8	18.8333	2.68667	29	13.56	11.5833	0.273333	73	111.333
YL.RP.1458	46	2.93333	88.4667	4.2	18.6	3.43667	27	21.1033	18.5933	0.31	86	120.667
YL.RP.1459	39.3333	3.53333	93.9667	5.36667	18.5333	2.88333	31.8333	16.5767	15.0633	0.266667	94.3333	96.3333
YL.RP.1460	42.8333	2.83333	61.5667	1.96667	8.4	2.14333	27.4333	9.17	7.92	0.25	72	50
YL.RP.1462	41.2333	2.53333	75.4	2.76667	17	2.33333	24.4	8.46	7.17333	0.256667	54.6667	98
YL.RP.1463	47.6333	3.33333	80	4.73333	21.7	2.76667	26.7333	15.5833	13.74	0.23	64.6667	136.333
YL.RP.1464	40.5333	2.7	91.4	5	28.9	2.22033	33.1	19.8333	17.5467	0.37	97.3333	100
YL.RP.1465	44.4333	2.33333	94.1667	4.43333	24.7	1.95633	26.8	18.9867	16.1233	0.276667	78.6667	143.667
YL.RP.1466	48.5	2.53333	107.833	5.86667	24.2	2.50733	30.5	16.77	12.8067	0.273333	73.3333	106.333
YL.RP.1467	40.5333	3.23333	118.233	5.26667	22.2667	2.077	31.2667	21.35	16.16	0.28	72.3333	140.667
YL.RP.1468	43.9667	2.76667	106.067	5.36667	17.4667	2.56067	26.9333	20.48	18.0467	0.26	73	93
YL.RP.1469	40.5333	2.33333	94.8667	4.4	22.8667	1.268	33.2333	10.4833	8.28	0.286667	66.3333	104
YL.RP.147	41.2	2.95	105.867	0.466667	21.5	2.5	32.85	13.94	11.3333	0.276667	62.3333	101.667
YL.RP.1470	46.8667	3.06667	96.8333	4.83333	19.7333	2.872	32.5	23.9067	19.72	0.283333	62	154.667
YL.RP.1471	45.1	2.53333	113.633	5.83333	19.7333	1.99633	30.1333	10.3033	9.27667	0.233333	78.3333	75.3333
YL.RP.1472	49.5667	2.7	101.8	4.76667	24.5333	1.80333	33.3667	14.33	11.8533	0.256667	87.6667	90.6667
YL.RP.1474	43.8	2.53333	90.3	5.2	23.0333	3.213	26.7667	13.6	11.4433	0.316667	69.6667	82.6667
YL.RP.1475	48.8667	2.7	89.3667	5.17667	25.3	1.75033	32.5333	17.8533	14.2533	0.253333	79.3333	145.333
YL.RP.1476	38.2333	2.76667	94.7	4.16	15.1	2.11667	28.9	12.2067	10.0867	0.3	72	79.3333
YL.RP.1477	50.5	2.56667	113.433	5.76333	28.1333	1.80633	31.0333	23.03	20.1267	0.27	113.333	130
YL.RP.1478	41.7	2.6	94.5333	4.71667	17.3667	2.03267	26.9333	12.5967	10.6233	0.253333	73.3333	104.667
YL.RP.1479	40.3	2.93333	112.833	6.4	23.4667	2.76567	31.4667	18.18	15.3133	0.283333	82	85.6667
YL.RP.148	47.1	3.05	98.8333	0.433333	22.9	1.7	22	11.8633	10.2967	0.26	85.3333	82.6667
YL.RP.1480	46.2333	2.66667	111.533	4.77	22.0667	1.84267	40.5	17.9267	16.1167	0.283333	108.667	117
YL.RP.1481	40.4	2.56667	101.833	5.19333	24.2667	1.639	31.9667	16.62	14.2067	0.253333	77.3333	126.333
YL.RP.1482	41.3	3	94.4667	4.86333	19.1667	1.944	30.3333	11.5567	9.15	0.266667	75	101.667
YL.RP.1484	44.7333	2.86667	101.367	5.47	20.5667	2.36767	28.6	16.8167	15.01	0.3	74.6667	95
YL.RP.1486	44	2.93333	87.6667	4.43333	18.0333	2.28433	24.4	19.84	17.5267	0.273333	88	100.333
YL.RP.1488	45.5	2.9	92.4	5.13333	22.7333	1.74767	26.3667	14.4533	11.9333	0.313333	87.3333	73
YL.RP.1489	30.7333	2.03333	66.8333	2.9	12.0333	1.226	31.6333	4.05	2.90667	0.263333	58.3333	26.3333
YL.RP.149	43.5667	2.76667	112.7	0.5	24.3333	2.56667	35.4333	9.91	8.63	0.306667	64.6667	73.3333
YL.RP.1491	46.9667	2.86667	117.867	5.03	24.3667	2.16733	32.6	22.2333	18.3033	0.32	47.6667	180
YL.RP.1493	48.8333	3.3	107.6	4.75	23.3333	2.02133	32.5333	21.11	18.3033	0.296667	78	94.6667
YL.RP.1494	54.8667	2.96667	108.5	5.55333	32.2333	1.85	32.2	21.0167	15.2467	0.296667	84.6667	105.333
YL.RP.150	47.2333	3.13333	120.067	0.6	25.0333	2.4	31.7	20.4767	17.4933	0.34	91	112.333
YL.RP.151	41.1667	2.7	117.533	0.6	30.1667	2.4	39.5667	18.17	15.2567	0.306667	101.333	77.6667
YL.RP.153	42.7333	2.36667	99.6333	0.466667	23.5333	2.06667	34.2	14.33	12.0967	0.366667	92.3333	48
YL.RP.154	38	2.8	93.3667	0.433333	19.6333	2	25.8333	14.3033	11.79	0.306667	87.3333	77
YL.RP.155	40.7	2.9	102.6	0.566667	20.6667	2.36667	33.2667	24.48	21.9567	0.306667	85.3333	120.333
YL.RP.156	36.4	2.56667	88.1	0.3	23.9667	2.06667	30.8333	11.62	9.75667	0.3	54.6667	124.333
YL.RP.1574	49	2.93333	93.5333	5.53333	22.2667	2.31333	36.6333	16.41	13.04	0.273333	76	99.3333
YL.RP.1575	52	3.13333	121.9	4.48667	30.8667	2.09	34.9333	20.3667	16.2967	0.266667	80.6667	74.3333
YL.RP.1577	49.1667	2.7	102.3	5	23.5667	3.06	28.0667	20.53	17.3367	0.29	60.3333	143
YL.RP.1578	44.7	2.73333	100.633	6.02667	25.7333	2.47333	31.7	25.3067	21.97	0.313333	88.6667	88.3333
YL.RP.1580	38.9333	2.83333	97	6.17667	25.4333	2.65333	26.5	23.6067	20.6767	0.263333	92	136.333
YL.RP.1581	43.2333	2.3	90.3333	4.38	24	2.299	30.7667	15.14	12.5867	0.28	103	78
YL.RP.1582	44.0667	2.93333	91	5.19667	20.6333	2.18667	22.7	16.6533	14.0467	0.276667	92.6667	109
YL.RP.1584	42.6	2.9	96.0333	3.93333	15	2.03333	23.8	16.7167	14.7867	0.303333	90.6667	91
YL.RP.1587	41.4333	2.63333	90	4.66	23.0667	2.17167	33.7333	18.34	16.3767	0.296667	61.6667	138.333
YL.RP.1588	43.6	2.76667	85.0333	3.91667	20.5	1.81333	28.3667	13.3467	11.6367	0.253333	61.6667	109.333
YL.RP.159	39.6333	2.93333	96.4333	0.433333	24.3667	1.96667	29.7333	12.92	10.9533	0.3	78.3333	68
YL.RP.16	35.9333	2.53333	90.7	0.333333	15.1667	1.63333	33.5333	8.89	6.97	0.31	77.6667	47.3333
YL.RP.160	36.1667	2.63333	110.6	0.5	22.1333	1.9	31.4	21.9433	17.5833	0.303333	87.6667	107.333
YL.RP.1600	44.7333	2.6	103.2	4.13	27.9667	1.73667	36.1333	15.1967	13.3033	0.293333	80.3333	92.3333
YL.RP.1603	45.9333	2.6	95.4	4.43333	20.3	1.90667	36.5667	16.8467	14.67	0.296667	61.3333	80
YL.RP.1605	45.3667	2.8	83.4667	3.93333	21.6	1.81333	29.3333	17.9067	14.7733	0.28	86	68.3333
YL.RP.1606	42.9	3.03333	102.367	5.3	15.9333	3.15333	26.6333	19.75	17.48	0.35	71	123
YL.RP.161	29.4	2.6	109.2	0.5	14.9	1.6	29.2	9.43	7.85	0.38	78	39
YL.RP.1612	43.6	2.33333	93.5	5.23333	22.1667	2.21167	27.9333	8.06	5.16333	0.24	73.3333	73
YL.RP.1615	46.1	3.2	107.9	5.02333	26.6667	2.37333	32.4	15.4	12.4033	0.27	63	122
YL.RP.1616	47.4667	2.56667	120.467	6.39	20.3667	2.42267	38.7333	17.43	14.82	0.28	82	134
YL.RP.1617	46.3333	2.93333	106.433	6.06667	27.5333	1.97	35.9667	15.84	13.3633	0.253333	82.3333	121.333
YL.RP.1618	43.1	2.76667	76.9	4.81667	19.2667	2.30333	27.6	7.60667	6.47667	0.28	62	71
YL.RP.1619	39.4	2.4	100.333	4.26	21.0667	2.02667	29.9667	13.52	11.8667	0.246667	80.6667	101.333
YL.RP.1620	43.0667	2.76667	90.7	4.43333	18.8667	1.83333	29.3333	9.95667	8.65	0.273333	62.3333	107.667
YL.RP.1621	42.2667	2.46667	96.0667	4.6	20.3667	2.21333	24.3667	14.5567	12.2067	0.26	78.6667	128.333
YL.RP.1631	39.1333	2.73333	92.3667	4.1	28.3333	1.83	37.5667	10.93	8.35	0.363333	70.3333	57.3333
YL.RP.1633	35	2.66667	67.4667	3.3	19.4667	1.44	24.3333	6.15667	4.76	0.266667	71.6667	49.6667
YL.RP.1634	43.8333	2.53333	114.133	4.33333	25.3667	2.03	30.9667	6.62333	5.69	0.196667	50.6667	106.667
YL.RP.164	47.9667	3	100.567	0.533333	23.0333	2.33333	25.5333	24.5867	19.9567	0.29	79.6667	122.333
YL.RP.165	41.8	2.66667	114.733	0.633333	22.6667	2.53333	35.4	15.0867	12.5633	0.36	55	98.3333
YL.RP.166	48.0333	3.03333	114.1	0.5	22.4333	2.03333	25.6	22.3467	19.0333	0.283333	68	146.333
YL.RP.169	47.8333	3.06667	101.9	0.466667	25.2667	2.03333	33.6333	15.39	13.64	0.306667	103	98
YL.RP.17	50.6667	3.26667	99.7	0.466667	30.8	1.86667	32.6333	10.24	8.04667	0.293333	66.3333	70.6667
YL.RP.170	41.2333	2.7	102.333	0.5	19.6	2.63333	34.1333	16.1767	13.0667	0.303333	83.6667	85.3333
YL.RP.172	43.3333	2.83333	110.7	0.633333	26.3	2.56667	30.7	24.6633	20.1233	0.293333	74.6667	118
YL.RP.175	48.6667	3.03333	113.3	0.666667	21.8	2.7	37.0333	19.8333	17.3867	0.343333	71.3333	113.667
YL.RP.176	42.6	2.8	112	0.6	21.1333	2.76667	29.8667	26.9067	22.3067	0.276667	79.6667	165.667
YL.RP.177	48.4667	3.16667	106.3	0.566667	23.8333	2.36667	31.6667	24.55	21.47	0.286667	84.6667	214
YL.RP.179	42.7	3.06667	101.167	0.666667	23.7333	3.03333	31.0667	27.7033	22.92	0.246667	89.6667	147.667
YL.RP.18	25.9333	2.33333	96.4	0.433333	17	1.96667	37.4	9.32	8.02	0.313333	83	47.3333
YL.RP.180	38.2	2.6	120.7	0.5	19.2333	1.93333	34.9	13.24	11.5833	0.34	74	94.6667
YL.RP.181	31.5	2.6	99.5	0.5	24.8	1.9	39.7667	10.4067	8.64333	0.31	72.3333	64.3333
YL.RP.182	45.7	3.36667	123.9	0.6	23.5	2.4	37.4333	23.7933	19.3	0.376667	70.6667	74.6667
YL.RP.185	34.7667	2.43333	110.4	0.5	23.9333	2.6	38.1667	24.08	20.75	0.343333	90.6667	111.667
YL.RP.187	44.5667	2.6	104.2	0.566667	22.2	2.3	32.4	16.8133	13.8233	0.27	83	108.667
YL.RP.189	43.5	2.6	101.833	0.566667	21.3333	2.4	34.5333	13.8167	10.6833	0.313333	69.3333	88.6667
YL.RP.19	48.2	2.5	102.667	0.5	29.1667	2.16667	29.2	19.3567	15.3167	0.263333	94	96.3333
YL.RP.190	46.2667	3.1	114.8	0.766667	26.3333	3.13333	27.9333	15.2733	12.85	0.266667	89.3333	113
YL.RP.192	42.8667	2.6	105	0.733333	22.3333	2.93333	29.2667	11.6767	9.96	0.29	83.3333	83
YL.RP.193	43.4667	2.46667	101.9	0.4	21.8667	1.9	29.3333	24.2467	20.0167	0.286667	75.6667	153.667
YL.RP.194	43.4333	2.6	102.867	0.433333	22.3	2.1	30	12.1567	9.99667	0.24	73.6667	125.667
YL.RP.195	43.4	2.93333	105.9	0.5	23.3667	2.46667	37.4333	20.7967	16.0933	0.266667	118.667	105
YL.RP.196	36.5333	2.73333	90.8333	0.566667	15.7333	2.6	31.6	13.27	11.5233	0.27	68	120.333
YL.RP.197	39.5	2.16667	95.2333	0.533333	27.8	2.36667	28.3667	13.21	11.2167	0.283333	99.6667	101.333
YL.RP.198	37.8333	2.73333	97.4667	0.4	18.9	2.43333	29.7667	10.5367	9.38333	0.263333	79.6667	96
YL.RP.199	39.5667	2.4	100.067	0.466667	18.6	2.06667	35.9667	12.56	11.02	0.286667	85	86
YL.RP.2	37.2667	2.13333	96.8333	0.533333	10.8	2.2	32.7667	13.7733	10.6533	0.326667	113	52
YL.RP.20	40.3667	2.36667	94.2667	0.433333	23.5	1.93333	28.4667	13.56	11.5233	0.253333	75	120
YL.RP.200	42.4	2.5	92.6333	0.466667	20.9	2.33333	25.9667	11.7633	10.1167	0.256667	76.6667	110.667
YL.RP.201	40.9667	2.43333	92.1333	0.366667	20.3	1.83333	30.6333	11.9533	11.9533	0.263333	78.3333	91.3333
YL.RP.202	42.3	3.03333	93.5333	0.4	24.1667	2.13333	29.6333	14.85	12.4833	0.323333	86	86
YL.RP.203	46.9	3	111.967	0.4	28.6667	2.06667	31.0667	16.5633	13.8433	0.286667	93	95.3333
YL.RP.204	38.7	2.2	103.433	0.433333	24.6667	1.66667	29.8	13.8533	11.4367	0.286667	77.6667	89.3333
YL.RP.205	41.0333	2.43333	119.467	0.6	21.7	2.5	32.5	6.80667	5.61667	0.246667	99.6667	66.3333
YL.RP.206	45.8667	2.63333	116	0.433333	20.1	2.33333	38.2333	9.72667	8.30333	0.293333	75	58.6667
YL.RP.207	44.3	2.66667	106.167	0.466667	22.0667	2.23333	36.7333	14.3367	12.2933	0.253333	78	71.3333
YL.RP.208	36.7	2.66667	100.9	0.4	17.1333	2.2	29.6333	7.79	6.25667	0.24	58.6667	105
YL.RP.21	42.0667	2.8	106.267	0.5	20.8333	2.13333	27.0667	18.4067	15.47	0.32	80	102
YL.RP.210	26.0667	1.56667	85.4667	0.366667	16.6	1.33333	40.1667	3.09333	4.16	0.25	46	29.3333
YL.RP.214	36.4667	2.16667	101.967	0.433333	25.8333	2.56667	37.4667	9.18333	7.36333	0.263333	101.333	55.6667
YL.RP.215	41.8667	2.53333	98.1667	0.4	27.1333	2.13333	29.2333	10.6433	7.82333	0.313333	76	59
YL.RP.216	44.2333	2.93333	96.2333	0.5	20.5667	2.73333	26.3667	11.44	7.92	0.26	63.3333	111
YL.RP.217	43.1667	2.43333	99.6333	0.466667	21.1	2.7	28.2	21.52	18.58	0.28	63	161
YL.RP.219	46.1667	3.03333	118.167	0.566667	18.2	2.76667	28.0333	24.4833	20.08	0.226667	74	119.333
YL.RP.220	43.7	2.73333	103.9	0.466667	22.9	2.36667	32.3667	14.2167	12.1367	0.326667	80.3333	111.333
YL.RP.221	39.0333	2.93333	99.5333	0.5	22.6	1.93333	33.5	14.43	12.24	0.326667	100	65.3333
YL.RP.222	43.5667	2.5	111.467	0.466667	21.9	2.5	29.2667	18.5833	15.4933	0.286667	77.3333	96
YL.RP.225	45.2	2.9	101.3	0.466667	23	2.66667	36.3	7.35	4.36667	0.3	103	17
YL.RP.226	29.3667	2.36667	86.8333	0.466667	21.9667	2.16667	38.3667	4.13333	2.72667	0.29	69	32
YL.RP.228	38.3	2.36667	93.9667	0.333333	25.5	1.66667	35.1333	5.42	3.96333	0.27	60	49
YL.RP.229	37.1	2.4	96.3333	0.5	20.8333	2.1	30.5333	5.64	4.32	0.29	87	27
YL.RP.23	42.7333	2.63333	110.667	0.433333	26.5667	1.73333	36.1	15.02	12.6033	0.283333	95.6667	59.3333
YL.RP.230	41.4	3.03333	100.333	0.6	27.0667	2.83333	32.2	8.72667	6.57333	0.33	74	65
YL.RP.231	36.7	2.6	99.8667	0.466667	20.8667	2.86667	33.0667	7.09	5.16	0.3	59	87.5
YL.RP.232	48.1333	2.83333	108.6	0.466667	29.4	2.3	32.7667	9.68	6.80667	0.263333	90.6667	72
YL.RP.233	34.7333	2.5	102.967	0.466667	17.2667	1.93333	32.4	6.89333	5.76667	0.273333	67	58.3333
YL.RP.234	50.4	2.73333	114.133	0.566667	23.0333	2.03333	30.4333	6.34333	4.03	0.3	81	46.6667
YL.RP.236	40.2667	2.23333	96.2333	0.466667	22.9	2.26667	27.6333	7.94	6.65333	0.296667	75.6667	45
YL.RP.237	44.6333	2.76667	100.067	0.6	25.8333	2.26667	33.0333	13.29	7.94333	0.283333	91	67.3333
YL.RP.238	38.6333	2.7	105.833	0.466667	27.6333	2.06667	34.5	13.78	11.78	0.296667	99.3333	100
YL.RP.239	41.1333	2.66667	108.133	0.466667	21.3667	2.23333	33.0333	15.44	12.6533	0.24	83.3333	91
YL.RP.24	47.8	3.4	92.5	0.6	26.05	2.6	33.4	23.47	14.37	0.25	95	123
YL.RP.241	36.9667	2.63333	96.6667	0.5	27.0333	1.9	31.6	10.44	8.92333	0.333333	62.6667	74
YL.RP.242	47.4667	3.23333	120.567	0.666667	23.3	2.8	33.6667	15.3633	12.9367	0.27	46.5	143
YL.RP.246	47.0667	3.06667	113.133	0.6	22.6	3.46667	29.4	16.8967	14.1467	0.293333	61.6667	118.667
YL.RP.247	35.2667	2.63333	85.9333	0.466667	18.8667	2.16667	35.9	5.54333	4.33333	0.235	65	97.5
YL.RP.248	47.9	2.73333	109.133	0.433333	26.8	2.1	36.0333	13.8933	11.2867	0.223333	77	97
YL.RP.25	52.6667	3.03333	108.7	0.666667	28.0333	3.03333	26.7667	16.16	12.55	0.296667	89.3333	99
YL.RP.250	38.9667	2.56667	104.133	0.466667	20.7	2.76667	35.8	18.7667	15.47	0.303333	89.6667	78.3333
YL.RP.251	43.7	2.83333	116.567	0.466667	22.6667	2	39.4667	14.4567	12.4567	0.226667	78	120.667
YL.RP.253	52.7	2.86667	107.4	0.533333	28	2.63333	30.4667	23.07	20.3633	0.31	97.6667	108.667
YL.RP.254	60	2.83333	117.733	0.566667	33.2333	2.2	33.7333	16.9467	12.6033	0.3	101	88.6667
YL.RP.255	49.5667	2.73333	100.7	0.5	21.6	3.7	28.0333	6.25	5.33333	0.203333	34	71
YL.RP.256	31.9	2.5	89.2333	0.466667	19.8667	1.93333	29.4333	6.48667	5.51	0.27	81.6667	26.3333
YL.RP.258	46	3.1	101.433	0.533333	28.1	1.9	34.5667	10.7267	7.98333	0.296667	87.6667	64.3333
YL.RP.259	46.4	2.86667	107.6	0.433333	27.1	2.06667	38.7333	8.11667	5.78	0.196667	72.6667	68.3333
YL.RP.26	42.7333	2.4	99.3667	0.466667	25.6	2.46667	32.2	11.1467	9.9	0.296667	108.667	59.3333
YL.RP.260	52.8333	3.1	90.6333	0.5	28.7	2.36667	32.2667	10.5833	6.44	0.3	79.3333	60.6667
YL.RP.262	37.5667	2.8	104.7	0.433333	18.1333	3.16667	35.3333	13.5067	10.89	0.246667	69	87
YL.RP.265	48.7333	2.8	109.367	4.79333	23.5667	2.15	35.8333	16.8167	13.3333	0.333333	103	67
YL.RP.266	39.1667	2.56667	97.2667	4.97333	18.7333	2.13333	30.6667	12.1233	9.80333	0.34	69	72.6667
YL.RP.268	37.3	2.36667	98.3333	4.96667	25.6667	1.69667	129.1	11.3133	9.81	0.273333	80.3333	101
YL.RP.269	43.1667	2.46667	107.933	4.23667	22.8667	1.26	34.8	9.22667	7.59667	0.23	83	61
YL.RP.27	40.4667	3.13333	104.133	0.433333	24.5	1.86667	33.6	8.39667	6.5	0.246667	63	66.3333
YL.RP.272	47.9	2.73333	99.1667	4.22333	18.6333	1.82667	29.7333	15.5833	13.2033	0.26	82	97.3333
YL.RP.273	41.6333	3.1	106.4	5.22667	20.7	1.92333	37.0667	15.87	12.9667	0.303333	96.6667	84.3333
YL.RP.274	40.5	2.53333	106.967	4.54	19.4667	2.52	27.3667	12.09	9.83333	0.29	72.6667	85.3333
YL.RP.275	34.9333	2.7	105.767	4.79667	22.6333	1.55667	29.5333	12.27	10.2133	0.286667	84.3333	57.3333
YL.RP.276	50.2	2.73333	108.133	4.50333	24.1667	1.33333	32.4667	14.03	10.6967	0.3	85.3333	84.6667
YL.RP.278	46	2.8	111.333	5.31333	22.5	2.05333	32.4667	11.5633	9.75	0.283333	81.3333	80
YL.RP.279	37.1667	2.66667	94.4	4.36	20.5667	1.69	27.9	9.27333	7.76333	0.28	77	75
YL.RP.280	37.7667	3.26667	85.6	5.02	19.1667	1.79667	24.7	8.92333	7.54	0.236667	71	96.3333
YL.RP.281	41.7333	2.46667	105.767	4.95333	24.3667	2.03667	41	6.41667	4.90333	0.283333	70.6667	30.6667
YL.RP.282	48.6667	2.53333	104.733	3.81333	23.7333	1.50333	44.2333	8.21333	6.84333	0.223333	84	60.3333
YL.RP.286	49.2	2.86667	99.7667	4.45333	21.2333	1.80333	30.9667	10.8433	8.94667	0.293333	87.3333	62.6667
YL.RP.287	46.4333	3.46667	103.667	5.36	22.3333	2.2	30.4667	11.44	9.84333	0.293333	83.6667	66
YL.RP.289	31.9333	3.03333	89.2	3.86	20.4	1.59	28.5667	8.93	7.33	0.266667	67.3333	74
YL.RP.29	45.9	2.93333	102.1	0.5	27.3333	2.26667	33.3333	14.04	11.0133	0.34	89.3333	70.3333
YL.RP.290	46	3.1	107.333	4.37333	16.7	2.10667	32.7333	13.7133	10.57	0.26	66.3333	113.333
YL.RP.293	43.2333	2.73333	101.9	4.32	24.2	1.692	33.2667	8.38667	6.83333	0.27	81.6667	53.6667
YL.RP.294	43.7667	2.9	116.8	4.39333	22.7667	2.201	28.0333	7.74333	5.64	0.29	86	58.3333
YL.RP.296	34.7333	2.8	113.233	4.48	21.8667	2.16333	30.2667	16.52	14.2	0.27	76	130
YL.RP.297	43.5	2.6	103.3	4.46	21.5333	1.53	31.0333	7.90333	5.77333	0.243333	65.3333	95.5
YL.RP.298	47.3667	2.6	114.033	4.53333	27.8333	1.74667	41.4	5.585	3.855	0.283333	88.6667	33.5
YL.RP.299	44.1667	3.13333	114.4	4.77	21.2667	1.62	31.8667	11.325	9.42	0.25	70	87.5
YL.RP.3	41.1333	2.83333	110.833	0.533333	26.9333	1.96667	36.4667	10.2833	8.04333	0.33	108	48.6667
YL.RP.30	37.1	2.66667	96.8667	0.466667	25.3667	2.66667	29.1667	7.86	8.6	0.296667	77.6667	86.6667
YL.RP.305	39.0333	2.83333	119	5.66333	24.6333	2.43667	29.1333	7.46	5.51	0.29	59	86
YL.RP.306	41.6333	2.6	89.0667	4.06333	24.5667	2.48333	30.9667	6.02	5.16	0.26	48.3333	100
YL.RP.307	38.0333	2.56667	101.967	4.05	20.9333	2.05667	37.5667	2.98667	1.21667	0.22	56	47
YL.RP.310	48.5	3.03333	105.233	4.69	29.8333	2.75333	28.6667	6.11	4.03667	0.173333	66.6667	29.6667
YL.RP.311	35.8333	2.3	103.733	4.96667	20.4667	1.68	40.0333	4.47333	3.47333	0.22	91	47.6667
YL.RP.315	37.5667	2.8	110.933	4.67667	17.5667	1.8	32.2333	8.97667	7.80667	0.263333	75.6667	94
YL.RP.316	56.3667	2.73333	118.3	5.34333	29.3333	1.63	45.3333	7.68667	5.28333	0.356667	72.6667	50
YL.RP.317	37.6333	2.93333	94.4	5.59667	26.1	2.45	35.0333	4.67667	3.11333	0.25	82.6667	47
YL.RP.318	35.4	3	103.567	5.14333	24.6	2.16667	32.5333	4.11	2.28	0.273333	72.3333	47.5
YL.RP.319	43	2.9	102.8	6.18667	33.1333	2.01	33.5333	6.47333	4.37667	0.293333	91	36.5
YL.RP.32	41.0667	2.4	113.033	0.566667	27.0333	1.96667	33.3667	9.27333	7.03667	0.263333	37.6667	77
YL.RP.320	40.5333	2.9	102.9	4.32333	22.2667	3.09333	26.2	3.97	2.07667	0.246667	82	21
YL.RP.321	44.7667	2.73333	98.7667	4.49333	19.8667	1.70667	22.6333	5.21667	4.16	0.29	91.6667	52.3333
YL.RP.322	35.3	2.56667	88.1	3.39	20.2667	1.36333	30.2333	3.27667	1.86667	0.2	70.3333	26.6667
YL.RP.323	49.1667	2.63333	107.4	4.62333	24.3	1.39333	36.1333	10.0567	6.38667	0.213333	102.667	47.3333
YL.RP.324	43.4	2.56667	111	5.61	23.2	1.60333	31.1	8.25333	10.65	0.27	92	92
YL.RP.325	51.2	2.66667	101.167	4.40667	24.2	1.48	30.5667	7.12667	5.78667	0.18	70.3333	82
YL.RP.326	44.1667	2.93333	102.467	5.16	25.5	1.43	34.4667	7.82667	6.07667	0.3	78	57.3333
YL.RP.33	39.6	2.7	95.3667	0.466667	17.0667	2.7	29.1667	16.76	13.8733	0.263333	76	108
YL.RP.332	45.0667	2.66667	114.6	5.7	19.7	2.27667	28.3333	12.96	10.1333	0.28	99	84.3333
YL.RP.336	32	2.23333	107.367	5.81	26.0333	1.95333	39.8	12.4833	9.66667	0.273333	94	104.667
YL.RP.342	50.7667	2.6	88.6	4.86	23	2.33333	26.1333	3.11	2.16	0.273333	68.3333	22
YL.RP.345	51.7	2.73333	103.1	4.59667	27.2	2.19667	32.5667	6.96	5.1	0.206667	81.3333	117
YL.RP.346	34.7	2.76667	99.1333	4.52	26.3333	1.75333	34.9333	8.86667	7.12667	0.29	58.3333	71.6667
YL.RP.347	46.2333	2.66667	99.8	4.83667	28.1667	2.09667	30.6333	13.885	11.4	0.22	66	97.5
YL.RP.348	51.3	3.03333	103.3	4.75667	30.2333	1.91333	35.8667	9.45	8.38333	0.27	77.6667	59.6667
YL.RP.349	32.9	2.73333	88.8	4.81667	18.7	1.91333	36.7	3.51667	2.67	0.27	78.3333	25
YL.RP.35	45.9667	2.5	98.2333	0.533333	21.4	2.1	32.3333	12.2267	9.90667	0.316667	63	61.3333
YL.RP.350	58.3333	2.66667	97.2667	4.43667	26.9333	2.13	38.8333	5.48	3.44	0.283333	47.3333	64.6667
YL.RP.351	49.4	2.5	97.6667	4.45667	24.5333	2.11667	39.5333	14.6967	11.8933	0.28	96.3333	85
YL.RP.352	51.4	2.5	100.233	5.36667	27.4	2.06333	37.4333	15.5533	12.5633	0.256667	103.333	119.333
YL.RP.353	44.6	2.33333	123.267	5.65667	31.5667	2.43	33.9333	17.7533	14.63	0.26	85.6667	100
YL.RP.354	44.8333	2.26667	111.4	4.81667	24.9667	2.10333	36.4	15.8333	13.0033	0.266667	92.6667	110
YL.RP.355	45.5667	2.73333	92.2333	4.99333	25.3	1.72333	31.2	9.95333	8.43667	0.323333	77	45.3333
YL.RP.356	51.4667	2.9	107.433	5.73333	26.2667	1.94667	27.2667	21.85	17.37	0.26	106	156
YL.RP.357	42.2333	2.63333	97.2333	4.88333	26.6333	1.69	32.8333	5.57667	5.31333	0.29	82	33
YL.RP.359	32.2	2	104.367	4.31667	18.9	1.63	36.8333	3.10667	1.88	0.286667	50	27
YL.RP.36	35.1667	2.23333	101.767	0.466667	20.5333	2.03333	34.1	11.4867	9.52	0.34	74	77.6667
YL.RP.364	54.7667	3.13333	117.4	4.66333	31.7333	1.97333	29.0333	12.96	9.98667	0.376667	94.6667	56
YL.RP.366	49.0333	2.83333	114.9	5.50333	27.2667	2.05667	34.7	7.09667	6.47	0.293333	62.6667	68
YL.RP.367	34.3333	2.66667	111.733	4.92	28.7	1.84333	36.6333	12.16	9.27333	0.31	70	104.333
YL.RP.368	43.3667	2.9	117.533	5.37667	25.5333	2.18667	39.6	7.27667	7.645	0.3	79.6667	59
YL.RP.369	32.5667	2.63333	122.3	4.91	20.5	2.05333	42.8	9.65	7.62667	0.33	78.6667	68.6667
YL.RP.37	47.6667	2.73333	104.8	0.6	22.8	2.23333	34.3	14.51	12.15	0.323333	64.6667	93
YL.RP.370	29.1667	1.86667	109.367	4.58333	23.4667	1.66333	36.2667	7.03667	5.35667	0.326667	83.3333	36.6667
YL.RP.376	51.1333	3.13333	108.2	5.59667	29.1333	2.23333	32.5	6.91	3.43333	0.256667	90	37.3333
YL.RP.377	36.1333	2.23333	105.833	6.16	20.7	2.39333	43.8667	6.15	4.10333	0.29	83.3333	37
YL.RP.378	58.1333	3.03333	120	6.37333	29.5667	2.48333	36.1	4.88333	1.32	0.32	91.3333	NA
YL.RP.38	43.6	2.96667	116.967	0.633333	26.3667	2.8	36.9333	16.11	14.1267	0.433333	67.6667	90.6667
YL.RP.380	39.4	2.63333	112.333	4.95	21	1.70333	34.1667	4.27	2.88	0.33	103	18
YL.RP.382	40.8	2.86667	105.833	6.13667	24.5	3.12333	28.5667	6.56667	3.98	NA	78.3333	NA
YL.RP.384	36.4333	2.4	103.633	5.14	17.8	2.02	38.3667	7.05667	4.85667	0.3	83.3333	39
YL.RP.385	51.3	2.6	113.6	4.08	26.7667	1.81333	26.5667	5.90667	4.69333	0.205	65.3333	69
YL.RP.387	54.1333	2.9	123.667	4.94333	32	2.40333	33.8	5.53333	2.95333	0.34	70.3333	40
YL.RP.388	37.9333	2.6	117.033	5.11333	31.1333	1.97	37.8	NA	5	0.333333	80.6667	83
YL.RP.39	38.8333	2.7	75.6	0.5	21.5	2.96667	33.9333	11.8667	10.46	0.286667	65	108.667
YL.RP.403	41.0667	2.76667	102.333	5.36	23.3	2.21333	32.4333	20.0733	16.2367	0.28	88	128
YL.RP.408	50.0333	2.7	115.167	4.65333	26.9667	1.881	41.3333	6.33667	3.95	0.263333	90	27
YL.RP.411	45	2.96667	124.067	8.07667	20.8333	2.847	29.9333	20.69	17.9967	0.26	68.3333	207.667
YL.RP.413	52.6333	2.73333	124.033	5.36333	30.5333	2.14167	46.4333	8.50333	6.13667	0.32	76	40
YL.RP.416	46.0333	2.93333	115.767	4.61667	23.3	2.44	30.8	14.755	12.505	0.273333	65.3333	117.333
YL.RP.418	37.2333	2.16667	98.4333	5.20667	20.1	2.58667	21.6333	8.45667	7.25333	0.253333	84.6667	66
YL.RP.42	22.6	2.4	79.6	NA	17.1667	NA	30.2	4.55	3.79	0.24	51	40
YL.RP.420	42.9333	2.86667	112.6	5.07333	24.5	1.739	41.7333	7.14333	5.39	0.386667	69	38.6667
YL.RP.424	47.2333	2.63333	116.467	5.51333	22.4667	1.98667	30	15.5767	11.13	0.26	88.6667	102.667
YL.RP.426	39.0667	2.53333	117.233	6.19	17.9333	2.34333	36.1333	17.68	15.9	0.306667	99.3333	82.6667
YL.RP.427	33.8333	2.33333	108.767	4.85	18.0667	1.88	30.8667	4.73333	2.62667	0.07	89.5	91.5
YL.RP.429	38.4667	2.66667	109.367	5.74333	26.9333	2.04333	44.6	9.19333	7.50333	0.28	68.6667	68
YL.RP.430	56.8333	2.93333	123.833	5.97	29.8	2.102	34.9	15.1933	11.11	0.353333	121	59
YL.RP.431	56.6667	2.96667	125.9	5.63667	37.7	1.902	36.8	15.34	11.2433	0.296667	121.667	78.3333
YL.RP.432	50.0333	2.46667	114.4	8.21667	27.8333	2.671	33.0333	5.99333	4.32333	0.306667	88.3333	25.6667
YL.RP.435	30	2.23333	109.367	5.02333	21.0667	1.83633	38.6333	8.01	6.24667	0.326667	72.6667	45.6667
YL.RP.436	43.3	2.7	109.267	4.86333	25.7333	2.23267	26.6333	8.17	5.99	0.266667	100.667	53
YL.RP.437	54.9	2.73333	126.167	5.6	28.9667	2.576	30.8667	15.3167	12.38	0.203333	123.667	122.333
YL.RP.44	43.7667	3.46667	108.1	0.566667	22.1333	3.26667	29.1667	27.37	22.4967	0.293333	66.6667	153
YL.RP.443	43.9	2.46667	108.333	5.19667	20.9333	1.83167	21.9	9.83333	8.20667	0.256667	95.3333	53
YL.RP.444	41.7	2.43333	131.033	6.57333	23.6	2.019	27.7667	7.14333	4.7	0.19	90.6667	55
YL.RP.445	36.7667	2.7	126.5	6.85	20.5667	2.791	29.5333	18.64	14.56	0.27	91	64
YL.RP.447	50.8667	2.7	109.867	4.91333	24.1667	1.98433	30.7333	13.35	10.91	0.24	77.6667	95
YL.RP.448	44.5667	3.03333	110.433	5.18333	27.4	2.408	28.3	11.29	8.21333	0.266667	59.3333	64
YL.RP.449	43.7333	2.86667	108.133	5.19	26	2.55767	32.4667	14.545	10.89	0.29	91.6667	49.6667
YL.RP.45	47.7333	3	90.0333	0.533333	25.4333	3	27.3667	23.73	20.28	0.29	108	128
YL.RP.450	39.5333	2.96667	133.233	6.31333	22.4	2.509	22.8333	23.49	20.83	0.3	165	65
YL.RP.451	45.8	2.4	128.733	4.72	22.4667	2.09567	29.7333	9.82667	7.76667	0.24	93.6667	55.6667
YL.RP.454	50.4	3.1	117.9	5.95	30.3	2.591	30.5667	17.04	13.88	0.27	113	80
YL.RP.455	34.2667	2.36667	103.033	4.75667	23	1.866	40.5333	5.72667	3.69667	0.316667	68.3333	32.6667
YL.RP.456	46.5667	2.86667	114.333	4.66333	27.5333	2.03333	30.1333	11.6333	8.80667	0.366667	87	48.6667
YL.RP.458	45.8667	2.9	115.267	5.91333	26.4	2.71533	37.1667	7.95	6.19667	0.306667	74	42.5
YL.RP.459	43.3333	2.83333	122.133	6.59667	15.8667	2.29567	24.4333	11.84	10.1133	0.29	73.3333	106.333
YL.RP.46	42.5667	2.93333	97.9333	0.466667	28.1	2.2	30	19.4567	14.78	0.306667	90	102
YL.RP.460	41.8667	2.8	121.267	4.89	16.5333	2.41	29	19.8567	17.1933	0.316667	63	86.6667
YL.RP.461	42.3667	2.73333	126.433	5.07	19.6667	1.75667	28.3333	13.2633	11.4567	0.256667	105.667	102.667
YL.RP.463	40.5	2.4	118	6.17667	19.6333	2.99167	30.1333	10.46	8.64333	0.223333	75.6667	113.333
YL.RP.465	42.9667	2.6	112.967	6.21333	21.7667	2.083	29.7333	12.53	10.1367	0.25	89.3333	90
YL.RP.466	45.6	3.06667	116.433	4.84333	26.2	2.69167	31.9	10.2133	7.39	0.32	82	46.5
YL.RP.467	53.5667	3.06667	115.9	4.9	26.6333	2.25933	36.7333	12.62	10.78	0.263333	93.3333	98.6667
YL.RP.468	54.3333	3.03333	125.033	5.10333	27.5333	1.88167	25.1667	20.7733	17.1633	0.323333	92	98.6667
YL.RP.469	38.2333	2.66667	110.8	5.55333	21.8667	2.081	37.7667	14.81	11.4067	0.283333	96.6667	58
YL.RP.472	41.3333	2.83333	128.833	7.38667	16.4	2.57933	26.8333	16.7467	13.8033	0.263333	85	91.3333
YL.RP.474	51.6	2.8	125.367	5.67667	26.5333	2.078	35.7333	6.26	4.67333	0.293333	97.6667	38
YL.RP.475	40.4	2.53333	116.433	5.19667	16.9333	2.56433	26.4667	6.72	7.09	0.26	77.3333	78
YL.RP.48	31.4	2.96667	86.5333	0.4	14.4667	1.9	33.6667	9.21333	7.08	0.273333	70.6667	67
YL.RP.485	39.4667	2.56667	117.633	4.83333	20.1	2.08567	31.1	12.9567	10.2267	0.28	97.3333	94.3333
YL.RP.486	28.7667	2.73333	92.9	4.08	14.9667	1.25533	26	7.05667	5.82	0.273333	60	69.6667
YL.RP.487	24.9	1.66667	114.833	4.63	19.5667	1.87867	36.9667	8.8	7.37	0.37	72.6667	48.5
YL.RP.488	29.6333	2.36667	103.1	4.52	21.9	1.56333	33.6	7.81	6.25	0.316667	78.6667	41
YL.RP.489	29.3333	2.26667	111.133	4.35667	20.1667	1.81233	43.2	8.17	6.81667	0.326667	70.3333	67
YL.RP.49	39.45	2.35	86.5	0.4	21.7667	1.7	39.7	6.23333	4.64	0.303333	69.6667	88
YL.RP.494	33.7	2.7	84.2667	3.89333	16.3333	1.72233	31.0333	8.06667	7.13	0.21	91.6667	71
YL.RP.495	44.6	2.73333	117.367	5.34333	22.107	2.11	25.3	6.72333	4.26333	0.29	85	40
YL.RP.497	54.2	3	124.767	5.04	28.6333	1.89	32.4333	10.065	7.91	0.27	99.6667	68
YL.RP.498	40.1667	2.76667	112.1	5.20667	22.2667	1.96667	25.8667	11.88	9.13	0.36	83	59
YL.RP.499	49.8333	2.76667	116.233	4.84	33.8333	2.26667	31.3333	9.96667	6	0.35	80.3333	37.6667
YL.RP.5	43.5	2.6	107.4	0.466667	18.4667	2.36667	32.8333	15.3	13.47	0.306667	68.3333	100.333
YL.RP.500	41.6	2.73333	118.1	4.68	21.9667	2.71	38.1667	9.77	5.79	0.323333	94.6667	44
YL.RP.501	32.6667	2.36667	115.367	4.5	19.9	2.28333	37.8667	8.71	6.72333	0.276667	75	85.3333
YL.RP.504	34.0667	2.63333	111.133	4.87	24.4333	2.1	35.7667	11.6	9.40667	0.373333	72.3333	74
YL.RP.505	42.5333	2.36667	107.3	4.06	26.7	1.83	34.1333	11.6	9.82	0.393333	89	40.3333
YL.RP.506	36.3333	2.73333	110.067	4.77	25.6667	1.74333	37.4333	11.78	8.78333	0.34	100.333	58
YL.RP.507	38.7667	2.6	109.3	4.12667	22.4667	1.90333	34.1667	6.60333	5.56	0.346667	43.3333	72
YL.RP.512	43.9	2.83333	96.8333	4.50667	18.9333	2.03667	32.4333	12.9267	11.04	0.346667	82.6667	66
YL.RP.52	38.1333	2.93333	114.067	0.466667	21.7	2.3	31.7	21.5267	18.69	0.26	73.6667	155
YL.RP.520	35.3667	2.73333	108.2	4.27	27.2333	1.54667	32.8667	6.92667	5.52333	0.29	76.6667	48.3333
YL.RP.521	63.2333	3.06667	134.6	7.04667	34.7	2.76667	30.3	16.73	11.5567	0.353333	126.667	46.3333
YL.RP.523	48.2	3.1	115.7	5.25333	25.8333	2.81333	43.5333	14.1267	11.5	13.2333	72.3333	77.3333
YL.RP.524	47.3333	2.6	91.4333	5.14667	28.0667	1.95667	35.6	16.42	12.9867	0.316667	81.3333	67
YL.RP.53	40.8667	2.7	102.367	0.4	20.4333	1.93333	39.7	11.6333	9.05333	0.31	60.3333	88.3333
YL.RP.530	33.1333	2.43333	93.6667	4.43	18.2	2.26667	39.3	10.4267	4.54333	0.343333	73	45
YL.RP.531	38.0333	2.63333	118.367	4.56	19.6667	1.89667	42.9667	15.6833	13.9667	0.363333	78.6667	98
YL.RP.538	40.2	2.63333	124	5.86	25.9667	2.20333	27.7	19.7433	15.7967	0.333333	84.6667	125.667
YL.RP.54	43.5667	2.73333	89.3	0.566667	22.9	3.73333	32.1	10.3233	8	0.306667	71	87.3333
YL.RP.540	40.9333	2.36667	114.233	5.14667	29.1333	1.75	39.3333	13.03	10.9133	0.353333	94.3333	70
YL.RP.541	45.2	2.76667	118.9	4.82333	24.4667	2.11333	42.1	22.1333	19.1867	0.39	88	92.3333
YL.RP.542	43.0333	2.83333	108.033	5.95	31.7	2.25667	31.2333	11.8033	9.95	0.266667	83.3333	65.6667
YL.RP.543	49.0333	2.66667	97.0433	5.78333	25.8	2.48	22.5333	9.63	8.54333	0.276667	72.6667	94.6667
YL.RP.544	44.9667	3.23333	106.233	5.26	29.6	2.92	37.9	26.7367	21.6467	0.386667	79.3333	109.667
YL.RP.545	58.0333	2.93333	107.533	5.23667	30.5333	2.57333	31.6	18.35	14.59	0.33	94.3333	114.667
YL.RP.546	46.8333	2.86667	105.633	5.57	24.3	2.28333	41.3667	21.1367	16.7833	0.333333	69	133.667
YL.RP.547	57.0667	2.76667	107.833	6.24	30.6667	2.54667	31.3	21.5033	17.8567	0.41	83	82.6667
YL.RP.548	55.1667	2.66667	100.467	5.60667	28.5	2.74	30.6	13.2333	9.94	0.26	84	73.6667
YL.RP.55	35.8667	2.56667	90.5667	0.466667	23.1	2.36667	24.0667	16.3267	13.6933	0.316667	70.3333	132
YL.RP.550	54.9667	2.73333	110.4	4.16	28.3667	2.11	38.1	15.1733	12.1333	0.256667	84.6667	69
YL.RP.551	48.9333	2.6	113.733	4.52	27.7333	1.84333	45.5	11.09	8.89333	0.386667	92.6667	48.6667
YL.RP.554	40.4333	2.03333	82.2	3.44667	32.2667	1.71	33.2	5.19	3.94	0.293333	64.6667	30.6667
YL.RP.557	30.9667	2.16667	88.2333	3.87333	18.4	1.65	39.5	9.80333	7.96333	0.336667	87	55
YL.RP.558	50.9333	2.13333	93.4	5.19333	30.5667	2.38333	29.7	10.9933	8.56667	0.31	74.6667	60
YL.RP.56	42.7	3	107.267	0.533333	25.0333	2.56667	35.7	16.9367	13.9733	0.3	85	75
YL.RP.560	44.2	1.81333	92.5667	4.02	25.8	1.64333	30.7667	14.3367	12.5167	0.336667	82.6667	77.6667
YL.RP.561	42.5333	2.6	105.367	4.74333	26.3	2.14	43.9	15.5733	13.3633	0.363333	98	66
YL.RP.563	46.5	2.6	112.9	4.56333	25.5667	2.12667	44.2333	16.8667	13.5033	0.383333	104.667	45
YL.RP.564	47.8	2.8	117.867	5.74667	41.8667	2.31	40.3	23.4	19.4933	0.333333	85.6667	72
YL.RP.565	35.5667	2.4	105.233	5.13	24.1333	1.90667	30.1667	11.6333	9.75667	0.34	97.6667	69
YL.RP.566	46.6333	2.73333	113.933	5.47	30.2333	1.97	128.1	15.2767	12.81	0.34	105.333	45
YL.RP.567	44.8333	2.53333	109.1	5.17333	29.4	2.31	35.4333	14.59	11.7667	0.34	107	65.3333
YL.RP.568	50.7667	2.76667	106.467	5.35333	33.8333	2.35333	38.6	13.67	10.54	0.293333	101.667	74.6667
YL.RP.569	46.8	2.7	111.367	5.80333	28	2.31733	37.2333	20.5933	16.4567	0.306667	97	62.6667
YL.RP.57	45.2667	3.03333	114.067	0.5	25.5667	2.33333	34.5	17.7267	14.1933	0.31	87	80.3333
YL.RP.570	53.3	2.93333	112.333	5.32	28.0333	2.95733	34.6333	18.99	14.4933	0.363333	86.3333	78.6667
YL.RP.571	43.8667	2.43333	98.9333	4.22333	25.6667	1.72267	33.5667	9.82	8.12333	0.243333	98.3333	74.6667
YL.RP.572	44.1333	2.36667	103.567	4.82	23.3	1.68667	27.1333	9.92667	8.83	0.296667	59	73
YL.RP.573	51.0333	2.06667	104.3	5.03333	29.5	2.79667	28.3667	13.5233	9.63	0.223333	105	67.3333
YL.RP.575	23.5	2.13333	77.4333	4.06667	15.3	1.83333	30.5667	8.93333	7.18	0.316667	59.3333	62.3333
YL.RP.576	34.5667	2.26667	94.6333	4.06667	26.8333	2.06333	37.0333	12.0967	10.5033	0.343333	84.3333	65
YL.RP.577	40.1	2.53333	93.8667	5.93333	25.5667	2.80333	43.8333	9.43667	6.33	0.213333	82.3333	82.6667
YL.RP.578	47.2333	2.63333	106.167	4.6	22.9667	2.25333	40.4	14.8367	11.6967	0.393333	84.6667	65.6667
YL.RP.579	45	2.76667	104.667	4.5	18.9	2.99333	37.9	13.8433	11.65	0.316667	79.3333	61.6667
YL.RP.58	33.3667	2.43333	106.967	0.466667	21.5333	2.43333	31.7333	14.12	12.45	0.31	79	116
YL.RP.580	30.3667	1.9	82.2	4.2	24.1667	2.98667	30.1333	12.2333	10.2733	0.29	79	65.6667
YL.RP.582	35.1	2.13333	98.1667	4.03333	21.3667	2.31667	35.2667	9.45	7.95	0.36	70.6667	40.6667
YL.RP.585	42.1333	2.43333	96.3	5.2	21.1667	2.16	25.9667	12.3867	10.31	0.29	80.3333	80
YL.RP.587	43.2667	2.56667	90.4	3.93333	26.1333	2.41667	30.0667	7.24	5.7	0.286667	74	51
YL.RP.588	33.1333	1.96667	83	4.66667	22.6333	2.00333	37.2667	9.89333	8.11	0.316667	69.6667	65.6667
YL.RP.59	34.5667	2.33333	93.1667	0.433333	20.9333	2.5	30.7333	14.3867	11.6267	0.263333	78.3333	119
YL.RP.593	32.4	2.03333	89.0333	4.5	18.0667	2.11333	36.5667	6	3.82	0.353333	72.3333	30
YL.RP.594	41.9333	2.53333	90.3	4.86667	28.0333	2.55333	28.8667	15.9	12.63	0.27	75	102
YL.RP.595	33.2	2.66667	105.533	5.16667	28.3667	2.04667	28.2667	15.6	13.32	0.4	81.6667	77.6667
YL.RP.596	28.7	2	97.2667	5.23333	19.6667	2.17667	44.5333	8.85333	7.14333	0.28	83.6667	45
YL.RP.597	27.3667	2.33333	97.5	3.9	21.2667	2.19	34.4333	10.8267	9.14	0.386667	85.6667	52.3333
YL.RP.6	45.9333	2.9	100.067	0.433333	18.9	2.23333	35.9	15.04	12.7233	0.286667	73.3333	105
YL.RP.601	43.3	2.6	105.6	5.06667	28	2.44	40.2667	15.03	11.8767	0.356667	73.3333	98.3333
YL.RP.603	55.4	2.63333	128.133	5.76667	28.6333	2.56333	38.5	16.2233	12.6967	0.33	96.6667	107
YL.RP.604	47.2667	2.4	109.9	6.63333	29.6333	2.85333	30.5	13.5533	10.65	0.333333	83.6667	63
YL.RP.605	52.1333	3	106.533	4.76667	26.9	3.21667	38.0333	16.75	13.4433	0.363333	72.6667	79.6667
YL.RP.606	49.1333	2.66667	112.367	5.13333	33	2.26667	37.6	11.7467	7.73333	0.326667	84	46.6667
YL.RP.61	41.9	3.13333	100.3	0.666667	22.6	2.8	33.6	11.5733	10.0933	0.243333	84.3333	95.6667
YL.RP.616	43.1667	2.66667	125.867	5.5	28.1333	3.07	41.0667	17.1	13.7367	0.35	92	75.6667
YL.RP.62	43.9	2.93333	104.367	0.6	18.1	2.4	31.7667	21.8633	18.88	0.26	81.3333	129.667
YL.RP.625	51.4333	2.73333	107.567	5	22.2333	1.77333	38.9	17.66	12.8467	0.366667	91.3333	58
YL.RP.627	44.9667	2.7	99.6333	5.4	20.3	2.14	47.3	15.97	13.04	0.34	76	70
YL.RP.630	59.9333	2.86667	103.1	5.6	36.4333	2.47	29.7333	25.63	22.2767	0.326667	88.3333	100.333
YL.RP.632	36.4333	2.33333	111.767	4.83333	19.7	2.25	43.6	10.74	7.09333	0.42	67.3333	55
YL.RP.633	34.0333	2.4	91.9667	4.46667	23.1333	1.94667	41.1	8.22667	6.56	0.28	105.333	52.3333
YL.RP.634	28.3667	2.1	102.7	3.9	20.7333	2.08333	41.8333	5.72667	4.17	0.35	64.6667	36.6667
YL.RP.635	29.6	2.2	85.8	4.2	18.3333	2.07333	26.2333	7.23	5.79	0.36	70.6667	46.3333
YL.RP.638	50.2	2.83333	103.767	5.6	22.7667	2.45667	38.2667	8.68667	5.85667	0.35	78.6667	58
YL.RP.64	40.3667	2.7	106.1	0.533333	21.6667	2.26667	32.5	22.0233	18.6233	0.27	82.6667	115
YL.RP.640	47.4	2.26667	119.833	4.4	34.3333	1.86333	24.2	13.5233	9.94333	0.25	133	64.6667
YL.RP.641	33.2	1.63333	98	3.3	18.9333	1.81667	27.3	3.77	2.89333	0.25	64	38.5
YL.RP.642	47.2667	2.16667	113.133	5.93333	29.5667	2.02	41	10.2667	7.94	0.29	86.6667	61.6667
YL.RP.644	46	2.96667	106.2	5.1	29.4667	2.28	31.6667	12.3633	8.63333	0.366667	73	57.3333
YL.RP.645	42.9333	2.7	101.7	5.43333	30.1	3.12667	30.6667	7.58333	6.03667	0.17	80.6667	80
YL.RP.646	52	2.9	100.733	3.6	29.9667	1.70667	34.4	8.41333	5.91	0.36	89	30.3333
YL.RP.648	47.1667	2.76667	113.233	5.16667	23.8667	1.95	45.2	11.5167	9.06333	0.293333	91.3333	67.6667
YL.RP.649	46.8667	3	111.2	4.56667	28.2	1.93	38.2667	14.0967	10.68	0.373333	81.6667	59.6667
YL.RP.650	36.9	2.43333	96.4	4.8	27.6	1.77	32.7667	10.3567	8.05	0.286667	83	71
YL.RP.651	36.8	2.46667	101.067	4.9	22.4	2.64	41.8	9.02333	7.61667	0.346667	79.6667	41.6667
YL.RP.653	34.1667	2.3	93.2	3.76667	25	2.17333	29.0667	8.48	6.95	0.313333	63.6667	70.6667
YL.RP.654	39.7333	2.56667	111.067	4.5	25.2667	1.92333	39.8	8.2	6.62	0.373333	66.6667	44
YL.RP.655	45.0333	2.43333	102.133	4.23333	23.5667	2.15	46.4667	12.8767	10.97	0.363333	90.3333	58.6667
YL.RP.656	56.0667	2.5	102.3	4.46667	26.3	1.91	28.7	13.8933	10.27	0.256667	90.6667	86.3333
YL.RP.657	52.9	2.5	104.633	5.56667	31.6667	3.22333	30.4333	10.5767	8.33667	0.32	108.667	57
YL.RP.659	36.9	2.6	91.9333	4.53333	21	1.41667	36.8667	8.13667	5.48333	0.346667	55.6667	32
YL.RP.66	43.5333	2.43333	110.733	0.433333	21.7	2.4	27.5	12.0233	9.82667	0.273333	67	115.333
YL.RP.660	38.7667	2.36667	93.5667	3.73333	28.1	1.65667	36.6667	10.9733	9.14333	0.333333	86	65.6667
YL.RP.661	32.8	2.96667	101.933	4.3	26.1333	1.98	32.7	11.1533	8.87667	0.343333	77	50.3333
YL.RP.664	44.9667	2.63333	103.067	5.13333	30.1667	2.19667	30.7333	16.3467	13.77	0.346667	95.3333	57
YL.RP.665	40.5667	2.73333	102.667	5.23333	17.9	2.17667	31.3667	15.1467	14.7367	0.366667	98.6667	74.3333
YL.RP.668	33.6	2.1	104.3	3.96667	20.1667	2.15	38.0667	6.45333	5.43	0.303333	65.6667	55.3333
YL.RP.669	37.3	2.46667	107.6	5.83333	25.8333	2.35	36.4667	14.2533	11.5733	0.32	91.6667	63.3333
YL.RP.67	29	2.1	86.2333	0.5	18.8333	2.2	33.6667	11.0633	8.51	0.303333	88.6667	59.3333
YL.RP.670	48.4	2.73333	104.633	6.06667	26.6333	2.99667	32.1333	21.3133	18.2833	0.356667	90.6667	128
YL.RP.671	41	2.76667	109.4	4.8	24.8667	1.89	39.5333	21.5067	17.33	0.363333	80	103.333
YL.RP.673	45.5333	2.43333	106.9	3.76667	26.1667	2.82333	38.4333	14.3933	12.31	0.343333	61.3333	102
YL.RP.674	41.3667	2.6	96.7	5.33333	22.3	2.77667	29.3333	16.37	12.76	0.363333	110.667	53.6667
YL.RP.679	41.8333	2.1	74.1333	3.86667	25.4667	1.76333	30.1333	15.16	12.98	0.35	97	30
YL.RP.68	37.6	2.25	82.5667	0.366667	19.6667	1.36667	30.7667	7.63667	6.45667	0.233333	60.6667	67
YL.RP.682	34.8667	2.36667	115.633	5.1	29.0667	2.46333	35.7333	14.4833	11.9067	0.306667	101.667	66.6667
YL.RP.684	33.1333	2.46667	99.4	5.23333	21.0667	2.72333	35.2667	12.9267	10.1833	0.386667	72.3333	68
YL.RP.685	37.6	2.63333	103.7	4.8	20.7667	2.61	35.7333	10.9067	8.55667	0.396667	63.6667	52.3333
YL.RP.687	36.8333	3.03333	115.733	4.03333	26.1333	1.89333	31.4667	15.23	12.4033	0.336667	69	108.333
YL.RP.688	39.6	2.66667	113.867	4.43333	29.2333	2.16667	37.8667	13.71	10.63	11.5233	91	54.6667
YL.RP.69	56.8	2.93333	102.3	0.533333	26.5	2.7	38.3667	20.9533	16.5167	0.263333	109	101.667
YL.RP.690	38.5	2.46667	103.467	4.7	22.9667	2.19333	44.2667	9.50667	7.58333	0.32	81.6667	94.6667
YL.RP.691	34	2.5	103.5	3.56667	23.7667	1.74667	40.2667	10.8333	8.93	0.33	86.3333	59
YL.RP.692	46.1333	3.16667	109.467	5.23333	33.2	3.14	30.6667	17.7933	13.08	0.323333	94	79.3333
YL.RP.695	52.3333	2.73333	120.733	5.06667	31.3	2.07333	37.4	9.02667	5.74333	0.333333	90.3333	35.3333
YL.RP.699	50.1	2.93333	120.167	5.5	31.4	2.36333	41.3333	21.66	19.1833	0.356667	98.3333	90
YL.RP.70	40.7	2.6	102.667	0.5	23.95	2.13333	29.8	15.3633	13.06	0.34	118	59.3333
YL.RP.700	42.5667	2.86667	112.933	4.86667	36.7	2.16	35.8667	13.3567	9.02333	0.35	84	53
YL.RP.701	50.1	2.4	122.867	5.1	36.3667	2.42667	37.5333	12.0433	10.4567	0.34	88.3333	62.3333
YL.RP.702	40.2333	2.86667	121.433	4.1	31.8	1.68667	38.9667	11.1867	9.91	0.296667	76.6667	68.3333
YL.RP.704	48.4	2.86667	140.533	5.9	31.7	2.63	42.9	10.3767	7.43333	0.326667	83	46.3333
YL.RP.705	44.9	2.83333	120.733	5.66667	29.1667	2.85333	31.7333	17.5067	14.68	0.25	92	115.333
YL.RP.707	47.3667	3	128.067	4.66667	29.9667	2.01333	36.7	14.9033	11.8	0.333333	95.3333	68.6667
YL.RP.708	48.4667	3.23333	103.2	4.8	29.1333	3.23	24.9667	16.36	13.14	0.206667	94.6667	112.667
YL.RP.709	39.9	2.33333	100.167	4.93333	24.3	2.12667	33.3	12.1933	9.20333	0.346667	70.3333	67.6667
YL.RP.71	41.2667	2.73333	103.667	0.566667	21.1333	1.93333	34.9	10.95	9.07667	0.276667	88.3333	75
YL.RP.710	39.9333	2.86667	100.633	4.96667	27.7667	2.47	32.0333	11.9167	9.24667	0.36	100.333	54
YL.RP.711	41.3667	2.96667	95.9333	4.53333	26.4333	2.30667	32.4667	9.27667	7.7	0.36	87.6667	38.6667
YL.RP.713	43.8333	2.63333	98.3	3.96667	29.8667	2.17333	27.4	12.21	10.09	0.32	87	44
YL.RP.714	42.6333	2.6	103.467	4.66667	26.9667	2.71	26.0667	5.59667	4.20667	0.32	76.6667	33.6667
YL.RP.715	45.3667	2.6	109.033	4.7	32.4667	2.54333	30.4667	13.4567	10.3033	0.396667	79	67
YL.RP.719	36.7	2.5	102.1	4.46667	27.7	1.74	40.4	8.76	7.36	0.303333	63	52.6667
YL.RP.72	50.5	3	94.2333	0.5	26.8333	2.8	25.1333	17.9267	13.57	0.326667	82.3333	65
YL.RP.73	NA	NA	103.267	0.533333	20.5	2.3	40.2333	8.60333	6.94667	0.28	83	73.6667
YL.RP.731	44.3667	2.3	97.1	3.5	25.5333	1.33	34.9333	6.93333	5.28333	0.266667	71.3333	28
YL.RP.732	36.0667	1.96667	82.7667	2.76667	12.6333	1.63	30.1667	3.15	2.66667	0.243333	44.3333	42
YL.RP.733	41.0667	2.63333	94.2333	3.73333	18.9333	2.35333	26.4667	9.59333	8.04	0.233333	103	103.333
YL.RP.734	52.3667	2.1	98.4333	3.26667	26.8667	2.05333	25.0667	9.44	7.21	0.276667	128	34.6667
YL.RP.735	35.3	1.8	98.1667	3.86667	22.8667	2.37667	31.0667	4.98	3.89333	0.246667	87.6667	33.6667
YL.RP.737	43.5667	1.93333	98.1	3.4	18.0667	2.23667	25.1667	8.68333	7.31667	0.256667	87.3333	60
YL.RP.738	44.8333	2.26667	91.6667	3	24.5333	1.51	30.8	9.83667	8.31333	0.246667	56	94
YL.RP.739	32.5667	2.26667	85.8667	3.73333	19.6667	1.80333	28.2333	10.32	9.10333	0.283333	65	77
YL.RP.74	36.5	2.4	95.3	0.4	18.2	1.8	26	11.78	10.57	0.26	96	99
YL.RP.740	29.0333	1.76667	78.5333	2.7	18.4333	1.83333	26.3	6.80667	5.63	0.216667	64.6667	62.6667
YL.RP.741	43.3667	2.46667	88.5333	3.16667	12.9	2.31667	26.4	11.0567	8.82667	0.24	94.3333	76.3333
YL.RP.742	31.0333	2.13333	107.3	3.4	13.8333	2.41667	27.6333	9.01333	6.92667	0.213333	106	41.6667
YL.RP.743	40.8667	2.3	90.1	4.06667	20.2667	1.72	28.1	14.4167	12.6133	0.236667	62	128.667
YL.RP.744	39.3333	2.56667	96.5	5.16667	17.8333	2.43667	30.5	11.4867	9.92	0.28	62.6667	103.667
YL.RP.746	29.6	2.06667	90.9333	3.7	22.4	1.58	34.3	5.85333	4.56	0.33	90.3333	25.6667
YL.RP.748	28.5333	1.86667	78.2	3.13333	14.9667	2.09333	38.7	5.73667	4.25	0.33	50	44.3333
YL.RP.749	60.5333	2.6	99.4333	4.83333	31.7333	2.98333	33.5333	12.5067	9.84333	0.266667	101.333	71.6667
YL.RP.75	38.9333	2.5	113.167	0.4	27.9	1.8	35.2667	10.6667	8.44333	0.316667	95	55.6667
YL.RP.751	53.7333	3.36667	83.5	4.63333	31.1333	2.44333	31	10.6	8.06333	0.373333	96	77.6667
YL.RP.753	42.6	2.76667	88.5667	3.9	32.0333	1.89667	31	7.56333	6.56	0.356667	103.667	32.6667
YL.RP.76	43.3333	2.7	97.2333	0.533333	22.8333	2.5	31.1333	11.4167	8.02333	0.316667	65.6667	65.3333
YL.RP.78	48.8667	3.4	87.6	0.566667	26.8667	2.53333	31.2333	19.6367	16.3533	0.333333	90.6667	78.3333
YL.RP.79	NA	NA	117	0.5	19.1667	2.73333	34.4667	16.44	13.6	0.28	79	92.6667
YL.RP.793	49.1333	2.63333	85.7	3.6	23.1	1.94667	35.3333	12.7033	10.6433	0.223333	132.333	85.3333
YL.RP.8	24.6	2.16667	75.8333	0.333333	15.7333	1.93333	28.2667	5.95	4.75	0.286667	51.6667	56
YL.RP.80	38.2333	3	101.167	0.566667	21.6333	2.6	26.3	17.63	13.1133	0.286667	77.6667	86
YL.RP.81	28.8667	2.33333	101.433	0.45	17.8333	2.55	36.2333	17.26	14.86	0.33	66	165
YL.RP.810	53.9	2.7	85.4333	4.2	29.5333	1.78333	22.2	15.2567	12.63	0.333333	102.333	65.6667
YL.RP.813	42.5333	2.33333	90.5	3.76667	21.0333	1.79333	34.0333	7.84	5.64333	0.396667	66.3333	26.6667
YL.RP.814	41.8333	2.5	96.1667	3.8	22.6333	1.64	42.6667	6.85333	5.41	0.323333	73.6667	49
YL.RP.815	24.3333	1.83333	87.7333	3.9	13.1333	1.76	33.4667	3.41	2.00667	0.323333	54.3333	27.3333
YL.RP.816	23.8	1.8	83.6333	2.93333	12.0333	1.60667	34.9333	5.33333	4.68	0.296667	85	23
YL.RP.819	27.3	2.13333	101.7	4.46667	25.4	1.74667	34.9333	6.35667	4.99667	0.343333	80	31.6667
YL.RP.821	43.7	2.2	89.6667	4.23333	29.8333	1.96	37.5667	14.0867	10.6933	0.34	105	91.6667
YL.RP.83	24.3	2.33333	74	0.366667	19.2667	1.7	39.6	6.15333	5.43667	0.293333	46	102.667
YL.RP.836	33.0667	2.26667	87.1333	3.23333	21.9	1.55333	39.9667	5.00667	4.23667	0.343333	47.3333	50.3333
YL.RP.837	34.0333	2.56667	91.5667	4	22.4667	1.58	35.3	6.57	5.05333	0.343333	50.3333	54
YL.RP.838	27.5667	2.23333	87.1333	3.56667	13.9667	1.58667	40.3	9.13667	7.51667	0.39	71.3333	38.3333
YL.RP.84	44.3	3	101.667	0.566667	29.5	2.23333	31.3	14.25	11.86	0.323333	103	82.3333
YL.RP.849	49.0667	2.76667	94.0667	4.5	28.4667	1.80333	37.7667	22.13	17.5	0.34	106	77
YL.RP.85	38.7	2.2	106.133	0.5	31.5667	2.5	35.5333	17.5333	14.5467	0.333333	82.6667	105
YL.RP.86	39.8	2.56667	103.833	0.533333	19.7333	3.5	26.5667	21.19	16.0467	0.28	88.6667	114
YL.RP.862	33.0667	2.3	73.6333	3	20.2	1.48333	29.0333	5	4.29	0.37	66.3333	28.6667
YL.RP.864	31.7333	2.1	90.1	3.46667	24.8	1.34	32.2	9.60333	7.4	0.346667	84.3333	51.6667
YL.RP.866	42.3333	2.26667	107.967	4.96667	24.7667	2.13	34.2667	11.25	9.17667	0.293333	70	60
YL.RP.868	32.8667	2.33333	80.7333	3.23333	18.3	1.54333	34.6667	5.66	4.22	0.24	72	23.6667
YL.RP.87	38.5	2.65	99.1667	0.533333	26.9333	2.5	33.8667	10.3467	8.02667	0.27	93.6667	71.3333
YL.RP.871	37.9	2.4	94.7	3.9	25.7667	1.72667	34.2333	10.4533	8.48	0.216667	80.3333	74.3333
YL.RP.874	31.3667	2.23333	81.1333	4.03333	16.7667	1.70767	26.9667	8.26667	6.76667	0.196667	77.3333	74.6667
YL.RP.877	45.9667	3.1	117.467	5.73333	32.7	2.79333	29.1333	8.23333	6.10667	0.22	72.3333	64
YL.RP.88	37.7667	2.3	92.9	0.433333	24.0667	2.46667	35.5333	14.59	12.5633	0.29	67.6667	94.6667
YL.RP.886	30.2333	1.83333	98.4	0.466667	19.5667	1.66667	35.8	7.77	6.07333	0.296667	85.3333	43
YL.RP.887	39.9	2.03333	91.6333	0.4	16.4333	1.8	34.4667	15.1633	12.3867	0.24	99.3333	126
YL.RP.889	44.6333	2.23333	80.3333	0.466667	18.2333	1.86667	31.8	14.7167	12.66	0.29	82.6667	174.667
YL.RP.890	50.6	2.16667	98.6	0.533333	21.8333	1.86667	39.5	15.8767	13.35	0.253333	80	121
YL.RP.891	45.6667	2.4	108.8	0.466667	15.1667	2	47.1667	14.9	11.6267	0.25	101.667	74.3333
YL.RP.892	40.8667	2.46667	117.867	0.633333	23.3333	2.2	45.1333	18.56	14.98	0.323333	71	141
YL.RP.894	38.9	2.3	109.533	0.433333	18.9667	1.83333	50.9333	15.94	13.7833	0.23	69	99.3333
YL.RP.895	36.3	2.56667	107.9	0.433333	15.1667	2.46667	36.7667	14.7567	13.4033	0.316667	68.6667	125
YL.RP.896	30.9667	2.13333	97	0.366667	14.6667	1.46667	37.6333	6.36667	5.41667	0.233333	76.3333	39
YL.RP.897	46.2667	2.73333	113.433	0.466667	25.0667	2.13333	40	18.11	15.43	0.3	75.6667	107
YL.RP.9	44.9333	2.7	124.733	0.5	21.9	2.56667	33.3667	22.1	18.53	0.36	96	141
YL.RP.90	28.05	2.7	105.567	0.45	25.3667	2.15	35.7	17.1	13.85	0.36	64	77
YL.RP.902	51.8	2.33333	121.9	0.5	25.8333	2.1	33.4333	10.51	8.74667	0.236667	123.333	36.3333
YL.RP.903	50.1333	2.76667	121.333	0.566667	34.1667	2.4	31.6667	18.4167	13.1533	0.293333	102.667	63.3333
YL.RP.905	40.3667	2.5	109.433	0.433333	29.0667	1.86667	33.9	13.93	11.0933	0.26	98	69.3333
YL.RP.908	43.1667	2.43333	121.267	0.6	22.7667	2.23333	46.6667	14.5367	11.8867	0.273333	92	70.6667
YL.RP.91	40.7667	2.63333	109.867	0.566667	25.5333	1.96667	35.6	15.3367	11.9033	0.286667	72.6667	85.3333
YL.RP.910	58.1	3.23333	125.933	0.566667	31.7333	2.8	49.3333	19.86	15.47	0.303333	88	127
YL.RP.911	46.1667	2.43333	124.7	0.5	26.0667	1.86667	47.9667	7.13333	6.2	0.253333	72	47.6667
YL.RP.912	41.1333	2.53333	112.667	0.466667	17.3333	2.16667	48.2667	10.1367	8.87667	0.26	67.3333	99.6667
YL.RP.913	49.0333	2.76667	107.133	0.6	19.1667	1.96667	40.1667	8.95667	6.52333	0.263333	50.6667	89.6667
YL.RP.914	48.4	2.56667	131.6	0.6	25.3	1.76667	34	11.56	7.8	0.216667	75.6667	72.6667
YL.RP.915	40.0667	2.66667	134.6	0.833333	33.1	2.93333	44.6667	11.9	9.48667	0.286667	69.3333	73.3333
YL.RP.916	59.7	3.2	122.467	0.433333	29.5	1.7	39.8333	28.6267	23.74	0.333333	58.6667	148.333
YL.RP.917	30.8333	2.33333	86.2667	0.433333	13.2333	1.66667	35.1667	8.93333	7.47333	0.246667	74	64.3333
YL.RP.92	45.4	2.8	90	0.55	11.1	1.9	46	7.58333	6.01	0.356667	92.3333	24.6667
YL.RP.923	37.5667	2.23333	81.3333	0.366667	19.6	1.73333	37.0333	8.72	7.15667	0.31	80	62.3333
YL.RP.93	52	2.76667	104.4	0.6	25.7	2.8	30.1333	17.01	14.25	0.33	85	75
YL.RP.931	40.3333	2.9	85.2667	0.433333	24.6667	1.93333	39.4333	19.2467	17.0233	0.293333	79.3333	125.667
YL.RP.935	28.5	2.2	85.9667	0.333333	22.4	1.73333	35.7667	6.12667	5.42667	0.25	76.3333	53.3333
YL.RP.936	32.1667	2.3	83	3.53333	15.0333	1.68	41.4333	7.56667	5.84667	0.366667	92.6667	45.3333
YL.RP.939	32.0333	2.1	80.2667	3.63333	13.0667	1.59667	32.7	8.08333	7.34333	0.28	88.6667	55.3333
YL.RP.94	51.3	3	108.4	0.566667	31.0667	2.2	37.4333	11.82	9.27	0.353333	80.6667	83.6667
YL.RP.943	46.3	2.26667	81.0667	4.5	24.8333	2.00333	29.7	12.18	8.64	0.233333	110.667	52
YL.RP.945	33.1667	2.33333	105.4	3.43333	20.9	1.63667	42.9	9.58333	7.22	0.263333	62	80.3333
YL.RP.946	43.6667	2.26667	115.567	4.73333	24.6667	2.11667	27.4	24.76	21.3833	0.313333	94	95
YL.RP.947	35.3333	2.16667	99.1667	4.53333	15.8	2.59667	34.7667	11.9933	10.5867	0.256667	101.667	92.6667
YL.RP.95	43.6333	2.5	98.9	0.533333	28.9	2.43333	33.1667	16.0933	13.7833	0.276667	68.6667	131.333
YL.RP.953	38.3333	2.43333	87.1333	4.63333	18.5	2.46333	30.4667	12.2033	9.61333	0.263333	70.3333	102.333
YL.RP.956	46.3	2.5	104	5	27.7333	2.60667	34.7667	19.1067	16.2467	0.293333	81.3333	92
YL.RP.965	35.5333	2.4	87.9333	4.13333	19.1667	1.86667	29.4667	6.83	5.08	0.173333	80.6667	48.3333
YL.RP.968	42.2667	2.63333	113.433	6.7	19.4667	2.80333	31.9	25.65	21.9767	0.286667	100	95.3333
YL.RP.97	44.4	3.03333	107.933	0.533333	24.1333	2.46667	33.7	12.7933	10.6933	0.316667	80	67
YL.RP.975	43.6333	2.13333	103.2	5.66667	20.7	1.83333	30.1333	11.9267	9.72333	0.263333	109.667	55
YL.RP.977	46.3333	2.26667	97.8	4.7	19	2.15333	32.9667	10.19	7.96667	0.28	79	53.3333
YL.RP.98	37.1667	2.7	109.1	0.566667	23.7	2.3	29.9333	14.01	11.43	0.286667	85.3333	77.6667
YL.RP.982	43.1667	2.93333	90.5333	4.5	17.6333	2.33333	22.1333	12.7267	10.5333	0.26	72	96
YL.RP.983	39.7667	2.5	75.8333	4.23333	15.6	2.09333	29.4667	13.0667	11.4	0.29	91	59.6667
YL.RP.985	32.15	2.35	97.6667	4.63333	23.3667	1.92333	34.5667	6.34333	4.53	0.393333	79.6667	40.3333
YL.RP.986	34.1	2.56667	103.633	4.4	25.1	2.18333	37.9	16.0033	11.74	0.253333	97.3333	84.6667
YL.RP.988	47.3333	2.46667	99.2333	3.86667	20.7667	2.32333	27.4667	13.5733	10.8533	0.263333	87.6667	86.3333
YL.RP.992	44.4	2.6	105.633	5.13333	21.6	2.59	23.7667	22.3833	19.07	0.323333	82	129
YL.RP.994	38.4667	2.46667	99.0333	6.03333	20.1667	2.59667	40.4	10.2867	7.49	0.356667	66	60
YL.RP.995	35.4	1.86667	96.2333	4.16667	13.4667	1.86333	27.0667	9.95667	8.64667	0.26	55.6667	122.667
YL.RP.Si001	33.7333	3.6	90.1667	5.3	18.3333	2.79	27.2333	22.7267	17.7033	0.273333	115.667	84
YL.RP.Si002	33.7667	2.96667	94.6333	6.73333	23.7333	2.55333	37.2667	21.2133	17.13	0.346667	61	131
YL.RP.Si004	39.4	3.9	139.167	8.86667	29.7667	3.48333	29.7333	29.0933	24.71	0.296667	110.667	87.6667
YL.RP.Si008	38.7	2.8	124.7	7.53333	20.7	2.73	34.8333	31.4667	25.1267	0.313333	109	129.667
YL.RP.Si010	39.1333	2.76667	123.033	7.3	21.3	3.49667	32.3333	32.7067	27.0667	0.32	114.667	148.333
YL.RP.Si011	41.1	3	132.133	7.73333	32.8	3.41667	30.9333	28.2833	24.4433	0.396667	99.3333	80.3333
YL.RP.Si012	48.2333	3.2	139.433	7.2	31.6667	3.26333	37.0333	33.3233	27.6033	0.33	112.333	95
YL.RP.Si013	38.7	3.2	101.667	5.56667	21.3	3.50667	29.4	15.22	12.0533	0.37	57.6667	102.333
YL.RP.Si015	35.1667	3.2	150.333	8.26667	23.3	2.94333	28.8333	32.4367	27.28	0.333333	102.667	132.667
YL.RP.Si016	59.2667	3.33333	141.533	8.33333	30.7333	3.74967	28	22.86	18.46	0.19	51	242
YL.RP.Si019	41.1	3.36667	109.333	7.76667	23.9667	4.22667	35.9	13.0867	10.8167	0.286667	31.3333	97.6667
YL.RP.Si020	45.3667	3.3	106.533	6.26667	22.5667	3.98	34.7	23.2033	20.03	0.306667	86	96.6667
YL.RP.Si021	29.3667	2.6	125.567	6.03333	22.1333	2.61	31.3667	11.6167	10.1233	0.316667	112.333	90
YL.RP.Si025	NA	NA	NA	NA	NA	NA	NA	30.0767	25.7967	0.323333	135.667	107
YL.RP.Si026	34.2	2.06667	108.233	5.56667	22	1.72667	46.6	13.72	11.49	0.286667	108.667	73.6667
YL.RP.Si027	37.2333	3.06667	124.1	7.93333	20.5333	2.94667	26.3	33.0833	29.1467	0.303333	120.333	131.667
YL.RP.Si032	52.4	3.5	137.833	8.5	31.4	3.54	34.7733	47.3533	39.6933	0.353333	121	161.667
YL.RP.Si034	34.2667	3.3	134.833	8.23333	22.9	2.50667	31.7333	30.3667	26.3567	0.313333	95	131
YL.RP.Si035	32.1333	3.06667	109	7.93333	20.5	3.32	34.5333	24.1333	20.37	0.313333	71.3333	90.6667
YL.RP.Si036	28.6	2.3	97.8667	6.66667	21.3333	2.60333	26.7667	7.86	6.29667	0.313333	81.6667	44.3333
YL.RP.Si037	32.6333	3.5	95	6.33333	20.9	2.62333	21.4667	21.8433	18.6167	0.276667	122.667	93
YL.RP.Si040	31.8667	2.36667	116.5	6.96667	25.4333	3.16333	23.8667	31.11	25.8867	0.3	96.3333	130.667
YL.RP.Si041	34.2333	3.26667	137.433	9.23333	23.9	3.34333	29.5667	32.0333	27.15	0.313333	95	160.667
YL.RP.Si044	26.2667	2.33333	109.5	5.63333	15.5	2.60667	26.9	19.08	15.9867	0.276667	78.6667	120.667
YL.RP.Si046	42.5	4	145.2	7.43333	27.2	3.02667	32.0667	35.1767	27.8433	0.31	116	107.667
YL.RP.Si047	40.3667	4.36667	144.467	7.63333	24.8	3.28	37.6333	25.95	20.7367	0.313333	127.333	84.6667
YL.RP.Si051	43.3333	3.9	163.933	8.06667	22.4	3.36	37.1	30.0933	25.6067	0.293333	87.6667	116.333
YL.RP.Si053	32.6667	3.23333	103.633	6.56667	21.3333	2.56667	29.2	29.7367	24.47	0.283333	115.333	119
YL.RP.Si054	41.5	3.16667	126.933	6.56667	26.8667	2.47	30.8333	23.21	19.8133	0.333333	107.667	109.667
YL.RP.Si055	49.9	3.16667	116.6	6.7	28.8333	3.23333	32.2	23.3633	19.55	0.34	107.667	88
YL.RP.Si057	47.3667	3.06667	128.967	6.16667	31.7667	3.12667	35.5667	32.87	27.84	0.37	121	92.3333
YL.RP.Si059	41.6667	2.26667	97	3.6	21.6333	2.57333	43.4667	10.1233	7.62667	0.273333	92	52.3333
YL.RP.Si062	39.3333	2.86667	128.2	6.8	26.1333	2.77	40.1333	30.13	25.9	0.39	96	89
YL.RP.Si064	59.1	3.13333	173.533	10.0333	31.8	2.28333	36.4	32.3567	24.6967	0.32	115	111
YL.RP.Si067	35.6667	3.2	116.6	6.16667	21.9333	2.25667	39.4	21.9967	19.6933	0.373333	85	112.667
YL.RP.Si068	49.2333	2.73333	116.167	4.86667	30.3	2.06667	38.3333	16.7433	14.92	0.246667	114	118.333
YL.RP.Si071	38.3667	2.53333	99.5667	5.43333	18.3	2.23667	32.2667	14.75	12.28	0.276667	91	90.3333
YL.RP.Si072	30.4667	3.26667	87.1333	5.7	17.2	3.31667	26.3333	20.2	16.52	0.283333	118.333	81.3333
YL.RP.Si074	44.7667	3.83333	134.233	7.56667	25.4333	3.20333	32.7333	31.2333	25.44	0.293333	115.667	91.3333
YL.RP.Si077	54.9333	3	163.867	8.06667	26	2.95	51.4	22.3033	17.9433	0.27	60.3333	94.3333
YL.RP.Si079	48.0333	3.4	146.233	6.5	28.2333	3.34667	38.8667	39.79	32.46	0.293333	107.667	112.333
YL.RP.Si080	44.2933	4.26667	144.167	6.93333	24.2	2.9	34.7333	32.4433	26.71	0.223333	119.667	143.667
YL.RP.Si081	45.5333	4.03333	139.967	9.43333	21.9333	3.31667	36	38.5567	31.71	0.25	112.333	145
YL.RP.Si082	50.9333	3.73333	141.733	9.8	24.6	3.26667	37.1	35.25	28.91	0.293333	127.333	133.333
YL.RP.Si083	42.7	4	152.067	7.66667	23.7	3.59667	35.4	38.2633	30.9533	0.306667	98.3333	121
YL.RP.Si084	42.2333	4.1	145.367	8	21.9333	3.08	32.6667	24.8167	19.1467	0.256667	94	105.333
YL.RP.Si085	42.5	4	142.967	6.63333	26.0733	2.41667	30.5667	29.1767	24.8767	0.303333	128.333	142.667
YL.RP.Si088	48.4333	4.4	148.167	7.5	25.0333	2.79667	39.9667	31.2233	29.9867	0.283333	137.667	125
YL.RP.Si089	39.9333	3.6	120.933	8.16667	23.8333	3.36333	26.4	29	26.0533	0.306667	103.333	120.333
YL.RP.Si090	40.1	3.2	117.433	6.7	25.6	3.84	29.3333	38.4133	35.0767	0.326667	112	205.667
YL.RP.Si091	39.7333	3.76667	112.033	8.33333	23.9	3.67	32.2667	22.4633	19.6867	0.353333	84.6667	102.333
YL.RP.Si092	38.2333	3.23333	121.933	7.3	27.6	3.05	30.7333	26.7767	21.5233	0.323333	120.667	99.3333
YL.RP.Si094	46.7333	3.13333	151.467	7.13333	25.7333	2.59333	35.7333	22.18	18.8867	0.27	100.667	113
YL.RP.Si097	43.6667	3.16667	106.833	6.3	33.9667	2.70333	31.3	19.1767	13.5567	0.326667	84.3333	97.6667
YL.RP.Si098	39.2333	3.33333	127.867	6.66667	32.8667	3.05333	35.8333	19.0033	14.9067	0.316667	108.667	102.333
YL.RP.Si099	42.1667	3.16667	117.133	5.53333	28.0667	2.82667	38.0667	19.13	13.7	0.34	93.3333	85
YL.RP.Si102	39.5	3.2	118.3	6.06667	20.8333	3.61667	31.9	25.8533	23.0733	0.356667	78.6667	134.667
YL.RP.Si105	64.6	4.06667	155.5	6.43333	29.3333	3.13	33.5667	38.9667	29.0067	0.293333	153.333	99.3333
YL.RP.Si107	32.3	3.46667	91.8	6.43333	19.8333	3.42333	26.9	31.49	26.05	0.276667	118.667	162
YL.RP.Si108	45.6333	3.23333	151.8	8.5	29.5333	3.15667	42.7	23.6533	20.27	0.316667	95	93.3333
YL.RP.Si109	43.3333	3.53333	125.533	6.66667	27.2667	3.34	32.9667	30.9333	26.39	0.33	131.333	133
YL.RP.Si113	44.7	3.13333	139.933	7.4	18.8	2.68333	30.0333	16.2	7.88	0.31	65	94
YL.RP.Si115	42.9	2.83333	97.8	4.4	28.0667	2.64333	29.4333	18.9033	15.52	0.363333	84.3333	85.3333
YL.RP.Si127	56.7	2.13333	113.367	3.86667	25.4667	1.73667	27.3333	5.98667	5.02667	0.263333	117	24
YL.RP.Si129	50.9667	3.13333	152.267	6.63333	33	3.13333	40.3333	32.1433	27.4033	0.313333	101.667	130.667
YL.RP.Si132	39.1333	2.16667	141.533	3.9	16.7667	2.24	40.1667	4.72333	3.44667	0.25	105.667	25.3333
YL.RP.Si137	49.4	2.4	133.4	4.33333	20.9	2.57333	23.7333	10.3433	8.07333	0.333333	78.6667	60.3333
YL.RP.Si139	45.5	2.93333	146	6.63333	31.8333	2.43667	34.4667	26.4133	22.68	0.323333	101.667	105
YL.RP.Si141	49.9	1.86667	116.933	3.8	19.6	1.67667	24.1667	6.53333	5.23	0.243333	94.6667	38.6667
YL.RP.Si143	36.6	2.96667	122.333	6.13333	28.6	3.01667	29.0333	29.6333	22.71	0.256667	93	116.333
YL.RP.Si146	NA	NA	NA	NA	NA	NA	NA	18.9633	15.08	1.57333	86.6667	63
YL.RP.Si150	32.4333	3.03333	86.0667	4.63333	20.2	2.73667	21.1667	17.9667	15.22	0.293333	77	90.3333
YL.RP.Si151	36.7	2.76667	119.667	6.33333	18.9333	2.84333	37.1	26.99	21.4033	0.303333	106.333	119.333
YL.RP.Si153	34.9	2.83333	105.5	7	26.3	4.77333	38.7333	29.3567	23.7867	0.303333	84.3333	92
YL.RP.Si154	36	2.96667	110.6	5.53333	24.35	3.11667	32	25.9467	22.58	0.416667	93.6667	87.6667
YL.RP.Si156	34.8667	2.63333	114.067	5.53333	22.8667	3.12333	20	25.9333	21.21	0.35	101	119.333
YL.RP.Si159	36.1667	3.16667	109.2	5.73333	23.0333	2.91	38.0667	18.2033	15.5567	0.373333	89	78.3333
YL.RP.Si160	43.2	2.76667	106.4	4.73333	23.5333	2.72333	31.4333	19.2833	15.8567	0.34	85	77.6667
YL.RP.Si162	42.2333	2.9	109.433	5.9	23.3	2.28667	32.8333	19.5	16.61	0.313333	86	95.6667
YL.RP.Si163	42.4	2.63333	95.8667	4.26667	24.3	2.42667	43.3667	13.6967	10.8733	0.363333	98.6667	54.6667
YL.RP.Si164	39.4333	2.76667	110.333	3.8	19.7	2.39667	37.7667	15.93	12.9133	0.326667	88.3333	63.3333
YL.RP.Si166	39.5667	2.86667	106.7	6.76667	28.4	2.42667	34.4333	27.2567	22.41	0.41	110.667	75.6667
YL.RP.Si167	36.9	2.5	117.1	5.76667	24.3	3.67333	30.8	28.66	24.0267	0.413333	80	83.3333
YL.RP.Si168	39.8667	2.53333	108.233	6.26667	34.3	2.99	33.2333	23.3933	20.2233	0.356667	87.3333	101
YL.RP.Si170	37.4	2.56667	104.5	5.83333	29.1333	3.47	36.4	27.3433	23.4333	0.386667	120.333	104
YL.RP.Si176	36.6333	2.6	117.2	4.7	24	2.11	40.6667	34.0333	27.6967	0.293333	102	116
YL.RP.Si179	41.9667	2.6	111.367	7.56667	29.4333	2.75	38.2667	21.9267	18.1967	0.44	116	68.6667
YL.RP.Si180	38.8333	2.66667	119.533	4.93333	24.5	2.8	45.7333	24.1567	20.9033	0.386667	81.6667	113
YL.RP.Si181	40.5	2.76667	95.1667	6	20.6667	2.25	39.6667	18.31	15.44	0.37	96	77.6667
YL.RP.Si182	37.9	2.93333	127.733	6.66667	25.2667	2.54	37.0333	26.45	22.24	0.346667	115	101
YL.RP.Si183	37.9333	2.5	99.6667	6.13333	26.6667	2.28333	37.8	20.2033	17.0867	0.403333	100.667	63.6667
YL.RP.Si184	30.4	2.26667	99.4333	5.76667	18.4	1.90333	29.4	13.6833	11.7867	0.316667	74.6667	99.3333
YL.RP.Si185	30.5333	2.33333	101.1	4.86667	16.9333	1.92	30.2333	10.53	8.92	0.283333	57.3333	87.6667
YL.RP.Si186	31.1	2.56667	107.133	5.5	19.7667	2.47333	29.8	12.8333	10.09	0.326667	72.6667	76
YL.RP.Si188	40.2333	2.56667	109.467	6.26667	22.4333	1.82333	39.3667	15.2333	12.2833	0.333333	71.6667	86.3333
YL.RP.Si189	31.1667	2.26667	121.1	6.56667	21.2333	2.32	39.6667	13.79	11.17	0.313333	68.3333	104.333
YL.RP.Si190	37	2.73333	105.3	6.26667	27.2667	2.98667	25.0333	16.9667	13.4933	0.293333	65.3333	110.667
YL.RP.Si193	42.7667	2.8	122.133	7	27	2.46	46.9	13.7267	10.64	0.363333	85.6667	49
YL.RP.Si194	41.3	2.96667	105.733	6.4	26.4333	3.26333	35.2333	23.95	20.4033	0.363333	84	108.667
YL.RP.Si195	40.2	2.86667	118.633	7.2	25.1	3.22	44.1333	24.9733	20.5933	0.41	73.6667	88
YL.RP.Si197	40.6	2.73333	101.867	6.3	26.5333	2.23667	33.1333	13.7033	11.1533	0.32	75.3333	106.333
YL.RP.Si200	40.6667	2.53333	117.533	7.16667	25.0667	2.82667	34.2333	13.3833	11.6733	0.323333	89.6667	60.3333
YL.RP.Si203	40.3	2.93333	114.167	6.16667	26.9	2.76667	41.3	26.8233	20.79	0.356667	71.3333	123.333
YL.RP.Si204	42.8333	2.73333	120.767	7.93333	25.8667	2.79667	29.7	26.8433	21.5167	0.383333	82.6667	81.6667
YL.RP.Si206	43.4	3.16667	107.867	7	30.9667	2.68	39.0333	17.1933	14.7267	0.376667	65.6667	77
YL.RP.Si210	41.0333	2.6	126.767	6.73333	31.5	3.48333	34.3	17.09	14.71	0.316667	59.6667	147.667
YL.RP.Si211	37.8	2.76667	117.633	6	25.1667	2.45	31.9333	15.99	12.6667	0.353333	88	45.3333
YL.RP.Si212	35.8	2.53333	125.633	8.43333	22.1333	2.12	33.3333	23.3533	18.87	0.33	100	77.6667
YL.RP.Si213	31.6	2.6	122.833	7.66667	19.8333	3.13667	26.2	12.28	10.31	0.306667	66	85
YL.RP.Si214	43.9333	2.66667	130.567	6.86667	25.9	2.90333	34.4333	31.82	26.7867	0.363333	75.3333	164
YL.RP.Si215	41.9667	2.93333	117.067	5.23333	25.1	2.15333	49.4	28.29	24.26	0.296667	105.667	135.333
YL.RP.Si216	41.1333	2.4	110.833	7.46667	27.4	2.51333	29	17.05	13.4667	0.313333	100	55
YL.RP.Si217	41.7333	2.86667	122.533	8.1	23.0667	2.71	31.5333	16.67	14.04	0.39	83	91
YL.RP.Si218	45.1667	3.13333	135.467	7.53333	21.2	3.00667	29.4	17.5967	14.0867	0.336667	80	78
YL.RP.Si219	46.2333	3.3	105.067	6.93333	26.4333	3.70667	34.7333	20.22	17.54	0.32	77	126
YL.RP.Si220	41.3	2.8	135.167	7.76667	31	2.44333	36.9333	13.99	11.5633	0.343333	93.6667	75
YL.RP.Si221	42.6667	3.1	116.267	8.46667	22.4333	2.94333	35.2	21.08	17.68	0.353333	96.3333	76.3333
YL.RP.Si223	38.9667	3.03333	124.3	7.53333	23.4667	3.20667	32.6667	22.5567	19.4833	0.31	62.3333	153.333
YL.RP.Si224	39.7	3.23333	129.833	6.76667	25.8333	3.18333	48.1667	16.6533	13.3467	0.386667	93.3333	47.3333
YL.RP.Si225	43.1	2.86667	132.6	7.1	21.9333	2.7	31.6	19.7633	17.0167	0.353333	78.3333	117.333
YL.RP.Si226	37.2333	3.06667	135.567	6.96667	22.5333	3.99333	29.6333	30.3633	24.99	0.3	76	104
YL.RP.Si227	40.3	2.73333	109.233	6.13333	22.9333	2.79	38.2333	16.26	12.3	0.323333	76	115
YL.RP.Si228	48.5333	3.46667	131.1	7.1	29.0667	3.91633	40.7	16.99	13.55	0.4	61	109
YL.RP.Si229	32.9667	2.7	105.1	4.43333	22.0667	2.93333	34.3333	8.89667	6.77333	0.353333	63	53.3333
YL.RP.Si231	32.6667	3	113.2	4.96667	21.8667	2.65	34.6667	8.36667	6.82333	0.32	75.5	66.5
YL.RP.Si232	37.0333	2.93333	114.9	5.2	24.5333	2.89	48.1667	16.43	12.9967	0.396667	78	84.3333
YL.RP.Si234	43.7667	2.9	134.433	5.36667	25.9333	3.00333	34.5333	17.11	13.9133	0.303333	71.6667	104.333
YL.RP.Si235	39.3	3	110.433	5.56667	24.6667	2.5	39.9333	5.28333	3.22	0.313333	68	32.3333
YL.RP.Si237	38.2	3.03333	93.9333	5.36667	24.2333	2.67	44.6	20.33	16.76	0.41	84.6667	77
YL.RP.Si238	42.9333	3	115.533	6.6	29.0333	3.22	34.4	16.49	13.9667	0.376667	51.6667	106.667
YL.RP.Si239	41.3667	3.13333	125.1	5.73333	27.3333	2.54	41.3333	18.01	14.6067	0.38	77.6667	82.6667
YL.RP.Si240	41.2667	3.13333	123.5	7.93333	31.7	2.95667	42.1667	29.24	23.6833	0.31	103.667	127
YL.RP.Si242	39.3	3.06667	120.5	5.23333	21.3	3.8	36.6667	24.27	20.7433	0.296667	76	128
YL.RP.Si244	44.2	3.06667	133.667	6.46667	29	2.64	35.2333	35.0933	28.64	0.4	70.3333	131.333
YL.RP.Si245	41.8333	2.86667	114.033	5.4	23.6667	2.87333	42.9	15.48	12.74	0.38	76	68
YL.RP.Si246	43.5667	3.3	124.4	5.76667	24.2333	2.96667	43.2	27.9367	27.17	0.4	93	137.667
YL.RP.Si248	41.9333	3.6	121.333	5.73333	30.5333	3.91333	24.3	42.3067	36.0733	0.35	94.6667	121.667
YL.RP.Si249	42.6667	3.13333	138.667	5.83333	26.6333	2.91333	48.3667	21.3733	17.6067	0.383333	79	95.3333
YL.RP.Si250	40.5333	3.16667	118.8	6.5	28.2	2.97333	44.9667	13.9567	9.83667	0.4	82	61
YL.RP.Si251	42	2.83333	104.533	6.33333	28.1	2.64	39.0667	18.9667	15.6867	0.41	78.3333	72.3333
YL.RP.Si252	41.0333	2.86667	139.3	7.6	26.8333	3.13333	46.8	28.73	21.7967	0.35	74.6667	137.333
YL.RP.Si253	39.3667	2.96667	104.133	5	24.6	3.41333	45.3667	23.17	19.5833	0.403333	73	100.667
YL.RP.Si255	37.8333	2.9	105.067	6.16667	20.2333	3.39	30.1333	19.6433	16.9	0.326667	75	103
YL.RP.Si256	36.9667	2.7	115.767	6.53333	28.9333	3.49667	33.3667	26.9833	22.3767	0.343333	105	103.333
YL.RP.Si257	36.8	2.83333	117.5	5.26667	19.6	3.81667	31.4667	28.6367	24.91	0.363333	73	137.333
YL.RP.Si259	43.3667	2.76667	104.467	6.43333	22.3333	4.01333	39.7	17.97	15.37	0.393333	88.6667	98.6667
YL.RP.Si260	38.0333	2.2	104.833	5.26667	22.9333	2.67	41.2333	12.84	11.27	0.376667	72.3333	85.3333
YL.RP.Si262	41.4	2.63333	116.4	6.46667	24.5667	2.82	36.7333	29.8167	24.5733	0.363333	94.6667	92.3333
YL.RP.Si263	40.8333	2.7	111.033	5.36667	22.9	3.32667	42.5667	18.2633	13.7533	0.366667	83.3333	83.6667
YL.RP.Si266	36.2	2.43333	106.8	5.93333	24.4333	2.75	33.9	27.9367	24.0367	0.313333	93.3333	125.333
YL.RP.Si267	37.2333	2.4	120.7	5.36667	24.4	3.21	29.5667	28.9567	25.3433	0.326667	66	196.333
YL.RP.Si268	29.6	2.3	125.733	6.76667	22.5333	3.18	36.9	30.1933	25.7233	0.293333	107.667	104.667
YL.RP.Si269	42.0667	3.16667	125.633	7.36667	31.4667	2.71667	35.6667	3.04667	2.06333	0.216667	53.6667	20
