# Supplementary material for: Taxonomic structure and functional association of foxtail millet root microbiome
Source: Gigascience. 2017 Sep 5;6(10):1–12. doi: 10.1093/gigascience/gix089 (PMC7059795; doi:10.1093/gigascience/gix089)
Supplement: gix089_Supplementary_Data [file gix089_supplementary_data.zip › Table S4.xlsx]

## Sheet: Sheet1
Table S4 Average relative abundance of bacterial phyla detected in root compartments and bulk soil samples from Yangling and Zhangjiakou. YL: Yangling; ZJK: Zhangjiakou; BS: bulk soil; RS: rhizosphere; RP: rhizoplane.
Phyla	YL_BS (%)	ZJK_BS (%)	YL_RS (%)	ZJK_RS (%)	YL_RP(%)	ZJK_RP (%)
Firmicutes	3.43689	4.28011	13.5366	5.4855	37.0482	8.58858
Actinobacteria	22.6231	16.8413	19.5733	12.8684	21.7382	15.7878
Proteobacteria	28.5447	25.7768	18.8885	25.9839	21.2057	37.9801
Bacteroidetes	7.87226	6.52621	9.42156	13.0277	9.67356	14.2101
Acidobacteria	16.8357	17.9784	12.2811	17.8781	3.65363	10.0871
Unclassfied	7.80569	11.414	7.15562	7.247	2.28611	4.68315
Chloroflexi	2.30528	2.46571	4.92758	3.35296	0.841948	2.20735
Thaumarchaeota	2.26108	5.07067	5.01864	4.21023	0.821904	1.16272
Planctomycetes	4.47584	4.96109	2.6706	3.43799	0.687626	1.66957
Verrucomicrobia	0.736477	0.725946	1.06883	0.962372	0.526474	0.632988
Cyanobacteria/Chloroplast	0.17733	0.479855	1.43281	1.35013	0.293002	1.01171
Nitrospirae	0.681094	0.893736	1.20368	0.755001	0.248562	0.318162
Gemmatimonadetes	0.599619	0.859036	0.817461	1.11864	0.201043	0.414087
Candidatus Saccharibacteria	0.0111829	0.0162082	0.0444001	0.019035	0.184806	0.0352754
Armatimonadetes	0.362114	0.397444	0.675104	0.613415	0.181711	0.384573
candidate division WPS-2	0.118752	0.375985	0.601333	0.699679	0.14841	0.355085
candidate division WPS-1	0.0947887	0.264354	0.463024	0.52446	0.126112	0.251188
Tenericutes	0	0.00114142	0.0124673	0.00447358	0.0792493	0.0175104
Latescibacteria	0.837123	0.327589	0.0949209	0.233838	0.0225435	0.0944116
Euryarchaeota	0.0521871	0.0837806	0.0298631	0.0612221	0.00799007	0.0160635
Elusimicrobia	0.0953213	0.0974777	0.0329898	0.0413138	0.00743561	0.015608
BRC1	0.0170407	0.0146102	0.0165281	0.0146149	0.00512085	0.0067657
Deinococcus-Thermus	0.00639025	0.00684855	0.0049186	0.00834118	0.00412238	0.0117361
Chlamydiae	0.00532521	0.00684855	0.00460642	0.00755696	0.00139065	0.00629679
Hydrogenedentes	0.012248	0.0139254	0.00832794	0.00987396	0.00136812	0.00231775
Parcubacteria	0.00532521	0.0719098	0.00521603	0.0348262	0.00132304	0.0166798
Microgenomates	0.0181057	0.0205456	0.00624596	0.0367689	0.00116301	0.0273977
Ignavibacteriae	0.00266261	0.00045657	0.00234746	0.000641629	0.000917336	0.000160769
Aquificae	0.00159756	0.00319599	0.00102256	0.00490133	0.00022539	0.00187564
Synergistetes	0.000532521	0.00045657	0.000275304	0.000463399	4.2824e-05	0.000375128
Spirochaetes	0	0.00319599	5.89937e-05	0.00133673	2.47929e-05	0.00178186
Crenarchaeota	0	0.00159799	3.68711e-05	0.00470528	2.2539e-05	0.00142013
Woesearchaeota	0	0.000228285	6.63679e-05	0	1.57773e-05	0
Pacearchaeota	0.00426017	0.0194042	5.40776e-05	0.000623806	2.2539e-06	0.000107179
Fusobacteria	0	0	7.37421e-06	0	2.2539e-06	1.33974e-05
